# Supplementary material for: Cryopreservation of Human Mucosal Leukocytes
Source: PLoS One. 2016 May 27;11(5):e0156293. doi: 10.1371/journal.pone.0156293 (PMC4883784; doi:10.1371/journal.pone.0156293)
Supplement: S2 File — Contains the complete R code and raw data needed to reproduce the analyses reported here, as well as generate all figures. (ZIP) [file pone.0156293.s003.zip]

Archive with 25 entries (22 files):
- Supporting File S4 - Analysis code and data/Supporting File S4 - Analysis code and data/
- Supporting File S4 - Analysis code and data/Supporting File S4 - Analysis code and data/clean-cpas.R
- Supporting File S4 - Analysis code and data/Supporting File S4 - Analysis code and data/data/
- Supporting File S4 - Analysis code and data/Supporting File S4 - Analysis code and data/data/cryopreservation.csv
- Supporting File S4 - Analysis code and data/Supporting File S4 - Analysis code and data/data/cryopreservation-mixtures.csv
- Supporting File S4 - Analysis code and data/Supporting File S4 - Analysis code and data/data/cryopreservation-with-trehalose.csv
- Supporting File S4 - Analysis code and data/Supporting File S4 - Analysis code and data/data/cytobrushes.csv
- Supporting File S4 - Analysis code and data/Supporting File S4 - Analysis code and data/data/cytobrush-whole.csv
- Supporting File S4 - Analysis code and data/Supporting File S4 - Analysis code and data/data/Data README.docx
- Supporting File S4 - Analysis code and data/Supporting File S4 - Analysis code and data/data/formal-comparison.csv
- Supporting File S4 - Analysis code and data/Supporting File S4 - Analysis code and data/data/objective-1.csv
- Supporting File S4 - Analysis code and data/Supporting File S4 - Analysis code and data/data/objective-1-cd45.csv
- Supporting File S4 - Analysis code and data/Supporting File S4 - Analysis code and data/data/Sinclair_CD45_counts.csv
- Supporting File S4 - Analysis code and data/Supporting File S4 - Analysis code and data/data/Sinclair_Percents.csv
- Supporting File S4 - Analysis code and data/Supporting File S4 - Analysis code and data/data/UCSF-polyfunctionality.csv
- Supporting File S4 - Analysis code and data/Supporting File S4 - Analysis code and data/figures.R
- Supporting File S4 - Analysis code and data/Supporting File S4 - Analysis code and data/figures/
- Supporting File S4 - Analysis code and data/Supporting File S4 - Analysis code and data/getData.R
- Supporting File S4 - Analysis code and data/Supporting File S4 - Analysis code and data/library-all.R
- Supporting File S4 - Analysis code and data/Supporting File S4 - Analysis code and data/plotStyles.R
- Supporting File S4 - Analysis code and data/Supporting File S4 - Analysis code and data/README.html
- Supporting File S4 - Analysis code and data/Supporting File S4 - Analysis code and data/source-all.R
- Supporting File S4 - Analysis code and data/Supporting File S4 - Analysis code and data/statisticalUtils.R
- Supporting File S4 - Analysis code and data/Supporting File S4 - Analysis code and data/statistics.Rmd
- Supporting File S4 - Analysis code and data/Supporting File S4 - Analysis code and data/utils.R
