# Supplementary material for: Cryopreservation of Human Mucosal Leukocytes
Source: PLoS One. 2016 May 27;11(5):e0156293. doi: 10.1371/journal.pone.0156293 (PMC4883784; doi:10.1371/journal.pone.0156293)
Supplement: S2 File — Contains the complete R code and raw data needed to reproduce the analyses reported here, as well as generate all figures. (ZIP) [file pone.0156293.s003.zip › Supporting File S4 - Analysis code and data/Supporting File S4 - Analysis code and data/clean-cpas.R]

cleanTrehalose <- function(tre) {
   # 378.33 g/mol (dihydrate)
   # 1.58 g/mL
   tre <- as.numeric(str_replace(tre, "mM", ""))
   tre / 1000 * 378.33 / 1.58 / 10
}   

cleanEG <- function(conc) {
   # 1.11 g/mL
   # 62.07 g/mol
   # 10% = 100 mL / 1L
   bothEG <- function(conc) {
      if(grepl("M", conc)) cleanM(conc) * 62.07 / 1.11 / 10
      else as.numeric(str_replace(conc, "%", "")) 
   }
   sapply(conc, FUN = bothEG)
}

# convert to molar
cleanDMSO <- function(conc) {
   # 1.1 g/mL
   # 78.13 g/mol
   # 10% = 100 mL / 1 L
   as.numeric(str_replace(conc, "%", ""))
}

cleanPG <- function(conc) {
   # 1.036 g/mL
   # 76.1 g/mol
   # 10% = 100 mL / 1L
   cleanM(conc) / 10 * 1.036 * 76.1 
}

cleanGlycerol <- function(conc) {
   # 1.261 g/mL
   # 92.09 g/mol
   # 10% = 100 mL / 1L
   cleanM(conc) / 10 * 1.261 * 92.09 
}

# clean concentrations
cleanM <- function(conc) {
   as.numeric(str_replace(conc, "M", ""))
}

cleanCPA <- function(data) {
   cleanCPA <- function(conc, CPA) {
      if(CPA[1] == "Glycerol") cleanGlycerol(conc)
      else if (CPA[1] == "PG") cleanPG(conc)
      else if (CPA[1] == "EG") cleanEG(conc)
      else if (CPA[1] == "Trehalose") cleanTrehalose(conc)
      else if (grepl("+ trehalose", CPA[1])) cleanTrehalose(conc)
      else if (CPA[1] == "DMSO") cleanDMSO(conc)
      else conc
   }
   
   # convert all CPA to %
   data <- data %>%
      group_by(CPA) %>% 
      mutate(Concentration = as.numeric(cleanCPA(as.character(Concentration), CPA)))
   data
}
