# Supplementary material for: Cryopreservation of Human Mucosal Leukocytes
Source: PLoS One. 2016 May 27;11(5):e0156293. doi: 10.1371/journal.pone.0156293 (PMC4883784; doi:10.1371/journal.pone.0156293)
Supplement: S2 File — Contains the complete R code and raw data needed to reproduce the analyses reported here, as well as generate all figures. (ZIP) [file pone.0156293.s003.zip › Supporting File S4 - Analysis code and data/Supporting File S4 - Analysis code and data/data/cryopreservation.csv]

Experiment	CPA	Concentration	CellType	Viability
1	PG	1.5M	CD3	44.7
1	PG	1.5M	CD3	45.8
1	PG	1.5M	CD3	44.1
1	DMSO	10%	CD3	61.8
1	DMSO	10%	CD3	53.6
1	DMSO	10%	CD3	47.6
1	Glycerol	1.5M	CD3	24
1	Glycerol	1.5M	CD3	24.9
1	Control	0	CD3	56.6
1	PG	1.5M	CD14	61.5
1	PG	1.5M	CD14	60.4
1	PG	1.5M	CD14	59
1	DMSO	10%	CD14	93.1
1	DMSO	10%	CD14	81.9
1	DMSO	10%	CD14	79.6
1	Glycerol	1.5M	CD14	5.02
1	Glycerol	1.5M	CD14	11.5
1	Control	0	CD14	95.7
2	Control	0	CD3	74.6
2	PG	1.5M	CD3	55.3
2	PG	1.5M	CD3	53.2
2	Glycerol	1.5M	CD3	42.5
2	Glycerol	1.5M	CD3	40.9
2	DMSO	10%	CD3	58.8
2	DMSO	10%	CD3	58.8
2	Control	0	CD14	88.3
2	PG	1.5M	CD14	51.3
2	PG	1.5M	CD14	59.7
2	Glycerol	1.5M	CD14	9.07
2	Glycerol	1.5M	CD14	9.97
2	DMSO	10%	CD14	76.8
2	DMSO	10%	CD14	72.6
5	Control	0	CD3	63.1
5	Control	0	CD3	65.11
5	DMSO	5%	CD3	47.9
5	DMSO	5%	CD3	50.33
5	DMSO	6%	CD3	50.46
5	DMSO	6%	CD3	51
5	DMSO	7%	CD3	45.15
5	DMSO	7%	CD3	42.29
5	DMSO	8%	CD3	40.2
5	DMSO	8%	CD3	51.07
5	DMSO	9%	CD3	40.04
5	DMSO	9%	CD3	40.42
5	DMSO	10%	CD3	33.71
5	DMSO	10%	CD3	40.05
5	Control	0	CD14	75.05
5	Control	0	CD14	81
5	DMSO	5%	CD14	79.52
5	DMSO	5%	CD14	75.3
5	DMSO	6%	CD14	85.81
5	DMSO	6%	CD14	84.61
5	DMSO	7%	CD14	82.06
5	DMSO	7%	CD14	80.75
5	DMSO	8%	CD14	79.06
5	DMSO	8%	CD14	78.38
5	DMSO	9%	CD14	73.86
5	DMSO	9%	CD14	80.93
5	DMSO	10%	CD14	72.1
5	DMSO	10%	CD14	69.91
6	EG	0.75M	CD3	66.3
6	EG	0.75M	CD3	65.2
6	EG	1M	CD3	63.5
6	EG	1M	CD3	72.2
6	EG	1.25M	CD3	70.9
6	EG	1.25M	CD3	69
6	EG	1.5M	CD3	71.6
6	EG	1.5M	CD3	79
6	EG	1.75M	CD3	73.4
6	EG	1.75M	CD3	77.6
6	EG	2M	CD3	69.7
6	EG	2M	CD3	73
6	PG	0.75M	CD3	59.5
6	PG	0.75M	CD3	45.7
6	PG	1M	CD3	60.8
6	PG	1M	CD3	54.1
6	PG	1.25M	CD3	69.2
6	PG	1.25M	CD3	55.8
6	PG	1.5M	CD3	59.1
6	PG	1.5M	CD3	59.6
6	PG	1.75M	CD3	53.7
6	PG	1.75M	CD3	53.9
6	PG	2M	CD3	60.7
6	PG	2M	CD3	53.5
6	Control	0	CD3	90.2
6	Control	0	CD3	90.3
6	Control	0	CD3	89.1
6	EG	0.75M	CD14	58
6	EG	0.75M	CD14	52.1
6	EG	1M	CD14	56.4
6	EG	1M	CD14	65.4
6	EG	1.25M	CD14	54.3
6	EG	1.25M	CD14	63.5
6	EG	1.5M	CD14	63.7
6	EG	1.5M	CD14	64.2
6	EG	1.75M	CD14	60.8
6	EG	1.75M	CD14	50.8
6	EG	2M	CD14	61.5
6	EG	2M	CD14	54.5
6	PG	0.75M	CD14	47.6
6	PG	0.75M	CD14	29.7
6	PG	1M	CD14	42.5
6	PG	1M	CD14	46.1
6	PG	1.25M	CD14	52.7
6	PG	1.25M	CD14	39.6
6	PG	1.5M	CD14	48.1
6	PG	1.5M	CD14	49.8
6	PG	1.75M	CD14	47.3
6	PG	1.75M	CD14	38.2
6	PG	2M	CD14	40.6
6	PG	2M	CD14	41.6
6	Control	0	CD14	84.9
6	Control	0	CD14	86.3
6	Control	0	CD14	85.6
