# Supplementary material for: Cryopreservation of Human Mucosal Leukocytes
Source: PLoS One. 2016 May 27;11(5):e0156293. doi: 10.1371/journal.pone.0156293 (PMC4883784; doi:10.1371/journal.pone.0156293)
Supplement: S2 File — Contains the complete R code and raw data needed to reproduce the analyses reported here, as well as generate all figures. (ZIP) [file pone.0156293.s003.zip › Supporting File S4 - Analysis code and data/Supporting File S4 - Analysis code and data/data/cryopreservation-mixtures.csv]

Experiment	DMSOConcentration	EGConcentration	TrehaloseConcentration	CellType	Viability	CellCount
20	0	0	0	CD3	90.4	2562
20	0	0	0	CD3	88	2247
20	0	0	0	CD3	89.3	2180
20	6%	5%	50mM	CD3	82.7	2367
20	6%	5%	50mM	CD3	83	2209
20	6%	5%	50mM	CD3	81.5	2114
20	0	0	0	CD14	93.5	1481
20	0	0	0	CD14	92.4	1380
20	0	0	0	CD14	93.4	1256
20	6%	5%	50mM	CD14	72.5	1035
20	6%	5%	50mM	CD14	70.8	858
20	6%	5%	50mM	CD14	72.8	862
19	0	0	0	CD3	85.5	4165
19	0	0	0	CD3	84.3	4099
19	0	0	0	CD3	85.8	5838
19	0	0	0	CD3	86.4	6097
19	0	10%	200mM	CD3	77.9	3262
19	0	10%	200mM	CD3	69.1	3389
19	10%	0	0	CD3	68.4	3018
19	10%	0	0	CD3	70.7	3226
19	6%	5%	50mM	CD3	76.4	3500
19	6%	5%	50mM	CD3	74.6	3572
19	6%	5%	200mM	CD3	74.9	3433
19	6%	5%	200mM	CD3	73.2	3414
19	0	0	0	CD14	93.2	1897
19	0	0	0	CD14	92.6	2043
19	0	0	0	CD14	92.2	2609
19	0	0	0	CD14	95.4	2671
19	6%	5%	50mM	CD14	86.2	1306
19	6%	5%	50mM	CD14	85.9	1306
19	6%	5%	200mM	CD14	86.3	1210
19	6%	5%	200mM	CD14	82.4	1310
19	0	10%	200mM	CD14	86.8	906
19	0	10%	200mM	CD14	73.6	1075
19	10%	0	0	CD14	88.1	1276
19	10%	0	0	CD14	87.1	1184
18	0	0	0	CD3	79.4	8065
18	0	0	0	CD3	77.2	6834
18	0	0	0	CD3	79.3	7524
18	4%	5%	200mM	CD3	55.1	4376
18	4%	5%	200mM	CD3	57.2	4251
18	5%	5%	200mM	CD3	61.1	4979
18	5%	5%	200mM	CD3	57.5	4233
18	6%	5%	200mM	CD3	60.6	4363
18	6%	5%	200mM	CD3	58.9	4431
18	0	10%	200mM	CD3	51.6	3597
18	0	10%	200mM	CD3	57.5	4957
18	10%	0	200mM	CD3	53.8	4336
18	10%	0	200mM	CD3	50.4	3276
18	10%	0	0	CD3	50.3	3762
18	10%	0	0	CD3	50.1	3840
18	10%	0	50mM	CD3	50.6	4501
18	10%	0	50mM	CD3	54.7	4740
18	10%	0	200mM	CD3	53.6	4295
18	10%	0	200mM	CD3	56.2	4824
18	0	0	0	CD14	94.5	4991
18	0	0	0	CD14	92.9	4496
18	0	0	0	CD14	95.8	5115
18	4%	5%	200mM	CD14	71.3	3308
18	4%	5%	200mM	CD14	81.6	3710
18	5%	5%	200mM	CD14	77.5	3838
18	5%	5%	200mM	CD14	73.8	3744
18	6%	5%	200mM	CD14	82.1	3803
18	6%	5%	200mM	CD14	79.6	4110
18	0	10%	200mM	CD14	69.9	2767
18	0	10%	200mM	CD14	75.5	4120
18	10%	0	200mM	CD14	79.5	4401
18	10%	0	200mM	CD14	80.3	3540
18	10%	0	0	CD14	82	4738
18	10%	0	0	CD14	82.3	4512
18	10%	0	50mM	CD14	83.6	5291
18	10%	0	50mM	CD14	85.5	5581
18	10%	0	200mM	CD14	75.9	4398
18	10%	0	200mM	CD14	80	4943
16	0	0	0	CD3	81.6	7644
16	0	0	0	CD3	81.5	6678
16	5%	5%	200mM	CD3	66.6	8153
16	5%	5%	200mM	CD3	73	10090
16	6%	5%	200mM	CD3	70.2	8714
16	6%	5%	200mM	CD3	76	10313
16	7%	5%	200mM	CD3	72.2	9430
16	7%	5%	200mM	CD3	80.5	9598
16	8%	5%	200mM	CD3	69.3	9029
16	8%	5%	200mM	CD3	76.7	9826
16	9%	5%	200mM	CD3	68.9	8264
16	9%	5%	200mM	CD3	75.2	10018
16	10%	0	0	CD3	58.4	7931
16	10%	0	0	CD3	64.5	7783
16	0	10%	200mM	CD3	72	7710
16	0	10%	200mM	CD3	71.8	8435
16	0	0	0	CD14	83.7	987
16	0	0	0	CD14	80.2	814
16	5%	5%	200mM	CD14	71.1	821
16	5%	5%	200mM	CD14	80.9	1146
16	6%	5%	200mM	CD14	76.5	970
16	6%	5%	200mM	CD14	81.9	1109
16	7%	5%	200mM	CD14	73.9	952
16	7%	5%	200mM	CD14	84.2	968
16	8%	5%	200mM	CD14	74	985
16	8%	5%	200mM	CD14	83.4	898
16	9%	5%	200mM	CD14	68.3	930
16	9%	5%	200mM	CD14	83.3	1063
16	10%	0	0	CD14	77.9	1199
16	10%	0	0	CD14	75.2	919
16	0	10%	200mM	CD14	79.3	987
16	0	10%	200mM	CD14	74.9	814
14	0	0	0	CD3	81.1	13337
14	0	0	0	CD3	78.6	11864
14	5%	5%	200mM	CD3	71.9	5946
14	5%	5%	200mM	CD3	70.1	5602
14	7.50%	2.50%	200mM	CD3	66.1	4971
14	7.50%	2.50%	200mM	CD3	65.8	5993
14	10%	5%	200mM	CD3	68.6	5634
14	10%	5%	200mM	CD3	69.9	6280
14	2.50%	7.50%	200mM	CD3	71.2	6238
14	2.50%	7.50%	200mM	CD3	67.8	6110
14	10%	10%	200mM	CD3	62.1	4144
14	10%	10%	200mM	CD3	67.8	6218
14	0	10%	200mM	CD3	62.1	4144
14	0	10%	200mM	CD3	67.8	6218
14	10%	0	0	CD3	59.2	3449
14	10%	0	0	CD3	57.8	6378
14	0	0	0	CD14	96	2120
14	0	0	0	CD14	95.2	2108
14	5%	5%	200mM	CD14	80.5	1231
14	5%	5%	200mM	CD14	81.2	1155
14	7.50%	2.50%	200mM	CD14	83.3	1100
14	7.50%	2.50%	200mM	CD14	75.4	1337
14	10%	5%	200mM	CD14	83	1187
14	10%	5%	200mM	CD14	79.6	1163
14	2.50%	7.50%	200mM	CD14	75.2	1084
14	2.50%	7.50%	200mM	CD14	74.5	1295
14	10%	10%	200mM	CD14	75.8	782
14	10%	10%	200mM	CD14	74.6	1116
14	0	10%	200mM	CD14	75.8	782
14	0	10%	200mM	CD14	74.6	1116
14	10%	0	0	CD14	81	795
14	10%	0	0	CD14	80.1	1408
