# Supplementary material for: Cryopreservation of Human Mucosal Leukocytes
Source: PLoS One. 2016 May 27;11(5):e0156293. doi: 10.1371/journal.pone.0156293 (PMC4883784; doi:10.1371/journal.pone.0156293)
Supplement: S2 File — Contains the complete R code and raw data needed to reproduce the analyses reported here, as well as generate all figures. (ZIP) [file pone.0156293.s003.zip › Supporting File S4 - Analysis code and data/Supporting File S4 - Analysis code and data/data/cryopreservation-with-trehalose.csv]

Experiment	CPA	Concentration	TrehaloseConcentration	CellType	Viability	CellCount
7	Control	0	0	CD3	85.1	NA
7	Control	0	0	CD3	84.2	NA
7	EG	1.5M	0	CD3	73.6	NA
7	EG	1.5M	0	CD3	72	NA
7	EG	1.5M	50	CD3	73.5	NA
7	EG	1.5M	50	CD3	72	NA
7	EG	1.5M	100	CD3	74.4	NA
7	EG	1.5M	100	CD3	75.6	NA
7	EG	1.5M	200	CD3	75.9	NA
7	EG	1.5M	200	CD3	75.9	NA
7	PG	1.5M	0	CD3	62.6	NA
7	PG	1.5M	0	CD3	61.9	NA
7	PG	1.5M	50	CD3	68.4	NA
7	PG	1.5M	50	CD3	71	NA
7	PG	1.5M	100	CD3	71.5	NA
7	PG	1.5M	100	CD3	70.6	NA
7	PG	1.5M	200	CD3	74.3	NA
7	PG	1.5M	200	CD3	66.8	NA
7	DMSO	6%	0	CD3	69.6	NA
7	DMSO	6%	0	CD3	62.3	NA
7	DMSO	6%	50	CD3	71.2	NA
7	DMSO	6%	50	CD3	64.4	NA
7	DMSO	6%	100	CD3	69.8	NA
7	DMSO	6%	100	CD3	65.5	NA
7	DMSO	6%	200	CD3	66.3	NA
7	DMSO	6%	200	CD3	66.5	NA
7	Control	0	0	CD14	84.5	NA
7	Control	0	0	CD14	84.6	NA
7	EG	1.5M	0	CD14	33.2	NA
7	EG	1.5M	0	CD14	33.7	NA
7	EG	1.5M	50	CD14	37.2	NA
7	EG	1.5M	50	CD14	50.8	NA
7	EG	1.5M	100	CD14	41.5	NA
7	EG	1.5M	100	CD14	46.7	NA
7	EG	1.5M	200	CD14	51.9	NA
7	EG	1.5M	200	CD14	45.2	NA
7	PG	1.5M	0	CD14	40.3	NA
7	PG	1.5M	0	CD14	38.5	NA
7	PG	1.5M	50	CD14	48.3	NA
7	PG	1.5M	50	CD14	39	NA
7	PG	1.5M	100	CD14	63.6	NA
7	PG	1.5M	100	CD14	43.7	NA
7	PG	1.5M	200	CD14	73.3	NA
7	PG	1.5M	200	CD14	42.2	NA
7	DMSO	6%	0	CD14	65.8	NA
7	DMSO	6%	0	CD14	52.4	NA
7	DMSO	6%	50	CD14	72.5	NA
7	DMSO	6%	50	CD14	49.7	NA
7	DMSO	6%	100	CD14	64.1	NA
7	DMSO	6%	100	CD14	49.6	NA
7	DMSO	6%	200	CD14	62.2	NA
7	DMSO	6%	200	CD14	46	NA
8	Control	0	0	CD3	78.4	NA
8	Control	0	0	CD3	76.6	NA
8	Control	0	0	CD3	79.1	NA
8	PG	1.5M	0	CD3	60.1	NA
8	PG	1.5M	0	CD3	56.9	NA
8	PG	1.5M	200	CD3	57.8	NA
8	PG	1.5M	200	CD3	64.2	NA
8	PG	1.5M	400	CD3	35.1	NA
8	PG	1.5M	400	CD3	56.7	NA
8	PG	1.5M	652	CD3	22.8	NA
8	PG	1.5M	652	CD3	45.3	NA
8	EG	10%	0	CD3	66.5	NA
8	EG	10%	0	CD3	63.3	NA
8	EG	10%	200	CD3	69.4	NA
8	EG	10%	200	CD3	70.8	NA
8	EG	10%	400	CD3	41.2	NA
8	EG	10%	400	CD3	66.1	NA
8	EG	10%	652	CD3	45.3	NA
8	EG	10%	652	CD3	60.4	NA
8	DMSO	6%	0	CD3	58.6	NA
8	DMSO	6%	0	CD3	59.1	NA
8	DMSO	6%	200	CD3	55.9	NA
8	DMSO	6%	200	CD3	61.8	NA
8	DMSO	6%	400	CD3	27.8	NA
8	DMSO	6%	400	CD3	51.7	NA
8	DMSO	6%	652	CD3	35.5	NA
8	DMSO	6%	652	CD3	35.9	NA
8	None	0	200	CD3	5.45	NA
8	None	0	400	CD3	9.17	NA
8	None	0	652	CD3	12.4	NA
8	None	0	875	CD3	41.5	NA
8	None	0	1575	CD3	30.2	NA
8	Control	0	0	CD14	89	NA
8	Control	0	0	CD14	86.6	NA
8	Control	0	0	CD14	86.8	NA
8	PG	1.5M	0	CD14	74.8	NA
8	PG	1.5M	0	CD14	63.8	NA
8	PG	1.5M	200	CD14	64.3	NA
8	PG	1.5M	200	CD14	77.7	NA
8	PG	1.5M	400	CD14	48.5	NA
8	PG	1.5M	400	CD14	72	NA
8	PG	1.5M	652	CD14	41.8	NA
8	PG	1.5M	652	CD14	52.9	NA
8	EG	10%	0	CD14	66.3	NA
8	EG	10%	0	CD14	62.9	NA
8	EG	10%	200	CD14	82.3	NA
8	EG	10%	200	CD14	76.3	NA
8	EG	10%	400	CD14	55.6	NA
8	EG	10%	400	CD14	66.8	NA
8	EG	10%	652	CD14	67.5	NA
8	EG	10%	652	CD14	64.1	NA
8	DMSO	6%	0	CD14	78.6	NA
8	DMSO	6%	0	CD14	77.9	NA
8	DMSO	6%	200	CD14	76.9	NA
8	DMSO	6%	200	CD14	85.4	NA
8	DMSO	6%	400	CD14	62.7	NA
8	DMSO	6%	400	CD14	76.5	NA
8	DMSO	6%	652	CD14	62.2	NA
8	DMSO	6%	652	CD14	74.7	NA
8	None	0	200	CD14	17.7	NA
8	None	0	400	CD14	22.9	NA
8	None	0	652	CD14	23.2	NA
8	None	0	875	CD14	39.3	NA
8	None	0	1575	CD14	27.6	NA
9	Control	0	0	CD3	59.7	NA
9	Control	0	0	CD3	62.5	NA
9	PG	1.5M	0	CD3	23.2	NA
9	PG	1.5M	0	CD3	27.6	NA
9	PG	1.5M	100	CD3	33.5	NA
9	PG	1.5M	100	CD3	31.1	NA
9	PG	1.5M	200	CD3	35.8	NA
9	PG	1.5M	200	CD3	34.6	NA
9	PG	1.5M	300	CD3	29.5	NA
9	PG	1.5M	300	CD3	34	NA
9	PG	1.5M	400	CD3	18.4	NA
9	PG	1.5M	400	CD3	30	NA
9	EG	10%	0	CD3	38.4	NA
9	EG	10%	0	CD3	36.6	NA
9	EG	10%	100	CD3	38.1	NA
9	EG	10%	100	CD3	41.3	NA
9	EG	10%	200	CD3	43.6	NA
9	EG	10%	200	CD3	43.3	NA
9	EG	10%	300	CD3	40.7	NA
9	EG	10%	300	CD3	44.4	NA
9	EG	10%	400	CD3	37.2	NA
9	EG	10%	400	CD3	39.2	NA
9	DMSO	6%	0	CD3	27.2	NA
9	DMSO	6%	0	CD3	32.5	NA
9	DMSO	6%	100	CD3	30.4	NA
9	DMSO	6%	100	CD3	33.4	NA
9	DMSO	6%	200	CD3	36.3	NA
9	DMSO	6%	200	CD3	30.2	NA
9	DMSO	6%	300	CD3	31.2	NA
9	DMSO	6%	300	CD3	25.5	NA
9	DMSO	6%	400	CD3	28.4	NA
9	DMSO	6%	400	CD3	24.2	NA
9	DMSO	10%	0	CD3	28.4	NA
9	DMSO	10%	0	CD3	28.1	NA
9	Control	0	0	CD14	90.9	NA
9	Control	0	0	CD14	92.2	NA
9	PG	1.5M	0	CD14	42.8	NA
9	PG	1.5M	0	CD14	46.1	NA
9	PG	1.5M	100	CD14	53.7	NA
9	PG	1.5M	100	CD14	48.2	NA
9	PG	1.5M	200	CD14	53.8	NA
9	PG	1.5M	200	CD14	58.4	NA
9	PG	1.5M	300	CD14	31.6	NA
9	PG	1.5M	300	CD14	58.7	NA
9	PG	1.5M	400	CD14	19	NA
9	PG	1.5M	400	CD14	44.8	NA
9	EG	10%	0	CD14	53.3	NA
9	EG	10%	0	CD14	47.3	NA
9	EG	10%	100	CD14	55.7	NA
9	EG	10%	100	CD14	49.6	NA
9	EG	10%	200	CD14	71.4	NA
9	EG	10%	200	CD14	64.2	NA
9	EG	10%	300	CD14	55.4	NA
9	EG	10%	300	CD14	63.6	NA
9	EG	10%	400	CD14	53.6	NA
9	EG	10%	400	CD14	60.2	NA
9	DMSO	6%	0	CD14	74.7	NA
9	DMSO	6%	0	CD14	71.2	NA
9	DMSO	6%	100	CD14	67.6	NA
9	DMSO	6%	100	CD14	65.2	NA
9	DMSO	6%	200	CD14	74.9	NA
9	DMSO	6%	200	CD14	69.4	NA
9	DMSO	6%	300	CD14	59.5	NA
9	DMSO	6%	300	CD14	56.7	NA
9	DMSO	6%	400	CD14	63.5	NA
9	DMSO	6%	400	CD14	54.7	NA
9	DMSO	10%	0	CD14	46.3	NA
9	DMSO	10%	0	CD14	56.6	NA
10	Control	0	0	CD3	63	NA
10	Control	0	0	CD3	58.1	NA
10	EG	5%	200	CD3	30	NA
10	EG	5%	200	CD3	26	NA
10	EG	7.50%	200	CD3	32.5	NA
10	EG	7.50%	200	CD3	33.8	NA
10	EG	8.33%	200	CD3	33.9	NA
10	EG	8.33%	200	CD3	40	NA
10	EG	10%	200	CD3	39.1	NA
10	EG	10%	200	CD3	38.4	NA
10	EG	11.67%	200	CD3	39.5	NA
10	EG	11.67%	200	CD3	33.4	NA
10	EG	13.33%	200	CD3	35.4	NA
10	EG	13.33%	200	CD3	41.2	NA
10	PG	0.75M	200	CD3	21.3	NA
10	PG	0.75M	200	CD3	20.3	NA
10	PG	1M	200	CD3	21.6	NA
10	PG	1M	200	CD3	34.5	NA
10	PG	1.25M	200	CD3	31.6	NA
10	PG	1.25M	200	CD3	32.3	NA
10	PG	1.5M	200	CD3	30.3	NA
10	PG	1.5M	200	CD3	32.9	NA
10	PG	1.75M	200	CD3	36.2	NA
10	PG	1.75M	200	CD3	38	NA
10	PG	2M	200	CD3	30.8	NA
10	PG	2M	200	CD3	34.1	NA
10	DMSO	5%	200	CD3	26.3	NA
10	DMSO	5%	200	CD3	30.6	NA
10	DMSO	6%	200	CD3	30.1	NA
10	DMSO	6%	200	CD3	29.9	NA
10	DMSO	7%	200	CD3	32.6	NA
10	DMSO	7%	200	CD3	34.5	NA
10	DMSO	8%	200	CD3	31.3	NA
10	DMSO	8%	200	CD3	36.8	NA
10	DMSO	9%	200	CD3	35	NA
10	DMSO	9%	200	CD3	33.9	NA
10	DMSO	10%	200	CD3	33.3	NA
10	DMSO	10%	200	CD3	35	NA
10	Control	0	0	CD14	93.2	NA
10	Control	0	0	CD14	91.9	NA
10	EG	5%	200	CD14	38	NA
10	EG	5%	200	CD14	25.5	NA
10	EG	7.50%	200	CD14	49.7	NA
10	EG	7.50%	200	CD14	35.3	NA
10	EG	8.33%	200	CD14	48	NA
10	EG	8.33%	200	CD14	54.7	NA
10	EG	10%	200	CD14	47.1	NA
10	EG	10%	200	CD14	51.9	NA
10	EG	11.67%	200	CD14	41	NA
10	EG	11.67%	200	CD14	46	NA
10	EG	13.33%	200	CD14	35.6	NA
10	EG	13.33%	200	CD14	53.9	NA
10	PG	0.75M	200	CD14	31.8	NA
10	PG	0.75M	200	CD14	19.5	NA
10	PG	1M	200	CD14	32.7	NA
10	PG	1M	200	CD14	39.2	NA
10	PG	1.25M	200	CD14	55	NA
10	PG	1.25M	200	CD14	49.3	NA
10	PG	1.5M	200	CD14	54.3	NA
10	PG	1.5M	200	CD14	46.7	NA
10	PG	1.75M	200	CD14	54.6	NA
10	PG	1.75M	200	CD14	60.6	NA
10	PG	2M	200	CD14	52.7	NA
10	PG	2M	200	CD14	45.8	NA
10	DMSO	5%	200	CD14	55.8	NA
10	DMSO	5%	200	CD14	52.2	NA
10	DMSO	6%	200	CD14	52.5	NA
10	DMSO	6%	200	CD14	56.1	NA
10	DMSO	7%	200	CD14	63.8	NA
10	DMSO	7%	200	CD14	63	NA
10	DMSO	8%	200	CD14	60.4	NA
10	DMSO	8%	200	CD14	68.6	NA
10	DMSO	9%	200	CD14	62	NA
10	DMSO	9%	200	CD14	64.6	NA
10	DMSO	10%	200	CD14	67.8	NA
10	DMSO	10%	200	CD14	69.1	NA
11	Control	0	0	CD3	82.4	NA
11	Control	0	0	CD3	85.2	NA
11	EG	5%	0	CD3	62.2	NA
11	EG	5%	0	CD3	62.7	NA
11	EG	7.50%	0	CD3	65.3	NA
11	EG	7.50%	0	CD3	60.7	NA
11	EG	8.33%	0	CD3	66.1	NA
11	EG	8.33%	0	CD3	63.3	NA
11	EG	10%	0	CD3	64.2	NA
11	EG	10%	0	CD3	62.6	NA
11	EG	11.67%	0	CD3	64.7	NA
11	EG	11.67%	0	CD3	64.3	NA
11	EG	13.33%	0	CD3	63	NA
11	EG	13.33%	0	CD3	61	NA
11	DMSO	5%	0	CD3	63.3	NA
11	DMSO	5%	0	CD3	61.1	NA
11	DMSO	6%	0	CD3	62.1	NA
11	DMSO	6%	0	CD3	64.3	NA
11	DMSO	7%	0	CD3	56.3	NA
11	DMSO	7%	0	CD3	66	NA
11	DMSO	8%	0	CD3	58.7	NA
11	DMSO	8%	0	CD3	68.6	NA
11	DMSO	9%	0	CD3	58.4	NA
11	DMSO	9%	0	CD3	68.8	NA
11	DMSO	10%	0	CD3	54.6	NA
11	DMSO	10%	0	CD3	62.6	NA
11	EG	5%	200	CD3	62.2	NA
11	EG	7.50%	200	CD3	59.7	NA
11	EG	7.50%	200	CD3	71.9	NA
11	EG	8.33%	200	CD3	65.1	NA
11	EG	8.33%	200	CD3	71.9	NA
11	EG	10%	200	CD3	69.1	NA
11	EG	10%	200	CD3	73.8	NA
11	EG	11.67%	200	CD3	69.5	NA
11	EG	11.67%	200	CD3	76.5	NA
11	EG	13.33%	200	CD3	70	NA
11	EG	13.33%	200	CD3	73.9	NA
11	DMSO	5%	200	CD3	47.1	NA
11	DMSO	5%	200	CD3	49.8	NA
11	DMSO	6%	200	CD3	51.9	NA
11	DMSO	6%	200	CD3	50.8	NA
11	DMSO	7%	200	CD3	59.9	NA
11	DMSO	7%	200	CD3	65.7	NA
11	DMSO	8%	200	CD3	64.1	NA
11	DMSO	8%	200	CD3	66.9	NA
11	DMSO	9%	200	CD3	65.3	NA
11	DMSO	9%	200	CD3	65.8	NA
11	DMSO	10%	200	CD3	67.9	NA
11	DMSO	10%	200	CD3	71.1	NA
11	Control	0	0	CD14	92.4	NA
11	Control	0	0	CD14	93.6	NA
11	EG	5%	0	CD14	42.5	NA
11	EG	5%	0	CD14	30.7	NA
11	EG	7.50%	0	CD14	52.9	NA
11	EG	7.50%	0	CD14	38.1	NA
11	EG	8.33%	0	CD14	51	NA
11	EG	8.33%	0	CD14	43.1	NA
11	EG	10%	0	CD14	42.6	NA
11	EG	10%	0	CD14	43.2	NA
11	EG	11.67%	0	CD14	40.8	NA
11	EG	11.67%	0	CD14	43.2	NA
11	EG	13.33%	0	CD14	30.4	NA
11	EG	13.33%	0	CD14	41.5	NA
11	DMSO	5%	0	CD14	52.1	NA
11	DMSO	5%	0	CD14	61.8	NA
11	DMSO	6%	0	CD14	62.5	NA
11	DMSO	6%	0	CD14	69	NA
11	DMSO	7%	0	CD14	62	NA
11	DMSO	7%	0	CD14	69.9	NA
11	DMSO	8%	0	CD14	67.4	NA
11	DMSO	8%	0	CD14	71	NA
11	DMSO	9%	0	CD14	59	NA
11	DMSO	9%	0	CD14	70.4	NA
11	DMSO	10%	0	CD14	54.1	NA
11	DMSO	10%	0	CD14	64.4	NA
11	EG	5%	200	CD14	35.8	NA
11	EG	7.50%	200	CD14	35.8	NA
11	EG	7.50%	200	CD14	59.2	NA
11	EG	8.33%	200	CD14	43.5	NA
11	EG	8.33%	200	CD14	65.4	NA
11	EG	10%	200	CD14	54.5	NA
11	EG	10%	200	CD14	63.8	NA
11	EG	11.67%	200	CD14	53.8	NA
11	EG	11.67%	200	CD14	64.3	NA
11	EG	13.33%	200	CD14	45.6	NA
11	EG	13.33%	200	CD14	64.7	NA
11	DMSO	5%	200	CD14	48.4	NA
11	DMSO	5%	200	CD14	48.6	NA
11	DMSO	6%	200	CD14	53.6	NA
11	DMSO	6%	200	CD14	63.1	NA
11	DMSO	7%	200	CD14	67.6	NA
11	DMSO	7%	200	CD14	72.5	NA
11	DMSO	8%	200	CD14	64.1	NA
11	DMSO	8%	200	CD14	70.2	NA
11	DMSO	9%	200	CD14	71.9	NA
11	DMSO	9%	200	CD14	74.5	NA
11	DMSO	10%	200	CD14	76.1	NA
11	DMSO	10%	200	CD14	76.7	NA
12	Control	0	0	CD3	82.4	NA
12	Control	0	0	CD3	85.2	NA
12	EG	1.67%	700	CD3	37.9	NA
12	EG	1.67%	700	CD3	28.7	NA
12	EG	3.33%	700	CD3	38.7	NA
12	EG	3.33%	700	CD3	43.5	NA
12	EG	5%	700	CD3	47	NA
12	EG	5%	700	CD3	45.2	NA
12	EG	7.50%	700	CD3	49.7	NA
12	EG	7.50%	700	CD3	53.1	NA
12	EG	8.33%	700	CD3	52.2	NA
12	EG	8.33%	700	CD3	56.4	NA
12	EG	10%	700	CD3	53.5	NA
12	EG	10%	700	CD3	57.1	NA
12	Control	0	0	CD14	92.4	NA
12	Control	0	0	CD14	93.6	NA
12	EG	1.67%	700	CD14	21.3	NA
12	EG	1.67%	700	CD14	13.6	NA
12	EG	3.33%	700	CD14	20.3	NA
12	EG	3.33%	700	CD14	19.9	NA
12	EG	5%	700	CD14	24.1	NA
12	EG	5%	700	CD14	28.8	NA
12	EG	7.50%	700	CD14	32.2	NA
12	EG	7.50%	700	CD14	48	NA
12	EG	8.33%	700	CD14	34.7	NA
12	EG	8.33%	700	CD14	42.2	NA
12	EG	10%	700	CD14	29.6	NA
12	EG	10%	700	CD14	50.2	NA
13	Control	0	0	CD3	81.1	13337
13	Control	0	0	CD3	78.6	11864
13	EG	10%	200	CD3	71.4	6332
13	EG	10%	200	CD3	71.3	5604
13	DMSO	8%	200	CD3	70.3	4712
13	DMSO	10%	200	CD3	62.2	4855
13	DMSO	10%	200	CD3	66.2	5084
13	DMSO	12%	200	CD3	71.2	5831
13	DMSO	12%	200	CD3	64.6	4892
13	DMSO	14%	200	CD3	65.6	5794
13	DMSO	14%	200	CD3	66.6	5715
13	Control	0	0	CD14	96	2120
13	Control	0	0	CD14	95.2	2108
13	EG	10%	200	CD14	78	1231
13	EG	10%	200	CD14	78.3	934
13	DMSO	8%	200	CD14	85.5	1128
13	DMSO	10%	200	CD14	84.6	1244
13	DMSO	10%	200	CD14	83.7	1207
13	DMSO	12%	200	CD14	90	1343
13	DMSO	12%	200	CD14	82.3	1280
13	DMSO	14%	200	CD14	85.6	1485
13	DMSO	14%	200	CD14	82.7	1366
15	Control	0	0	CD3	81.6	7644
15	Control	0	0	CD3	81.5	6678
15	EG	10%	200	CD3	72	7710
15	EG	10%	200	CD3	71.8	8435
15	DMSO	6%	200	CD3	56.4	3825
15	DMSO	6%	200	CD3	58.3	5815
15	DMSO	8%	200	CD3	65.2	7423
15	DMSO	8%	200	CD3	70	7600
15	DMSO	10%	200	CD3	68	7941
15	DMSO	10%	200	CD3	66.3	8450
15	DMSO	12%	200	CD3	72.8	5981
15	DMSO	12%	200	CD3	68.9	8029
15	DMSO	14%	200	CD3	68.8	6801
15	DMSO	14%	200	CD3	69.1	8434
15	Control	0	0	CD14	83.7	987
15	Control	0	0	CD14	80.2	814
15	EG	10%	200	CD14	79.3	691
15	EG	10%	200	CD14	74.9	752
15	DMSO	6%	200	CD14	69.3	406
15	DMSO	6%	200	CD14	74.8	861
15	DMSO	8%	200	CD14	73.4	847
15	DMSO	8%	200	CD14	81	952
15	DMSO	10%	200	CD14	76.9	977
15	DMSO	10%	200	CD14	78	1231
15	DMSO	12%	200	CD14	84.1	676
15	DMSO	12%	200	CD14	86	1179
15	DMSO	14%	200	CD14	83.6	875
15	DMSO	14%	200	CD14	80.4	1174
18	Control	0	0	CD3	78.4	8429
18	Control	0	0	CD3	76.2	7069
18	Control	0	0	CD3	80.2	7875
18	EG	10%	200	CD3	51.6	3597
18	EG	10%	200	CD3	57.5	4957
18	DMSO	6%	50	CD3	54.2	3976
18	DMSO	6%	50	CD3	65.6	4697
18	DMSO	6%	200	CD3	40.9	3158
18	DMSO	6%	200	CD3	46.7	3752
18	DMSO	8%	50	CD3	54.9	4098
18	DMSO	8%	50	CD3	58.1	4744
18	DMSO	8%	200	CD3	51.5	3936
18	DMSO	8%	200	CD3	59.2	4669
18	DMSO	10%	200	CD3	53.8	4336
18	DMSO	10%	200	CD3	50.4	3276
18	DMSO	10%	0	CD3	50.3	3762
18	DMSO	10%	0	CD3	50.1	3840
18	DMSO	10%	50	CD3	50.6	4501
18	DMSO	10%	50	CD3	54.7	4740
18	DMSO	10%	200	CD3	53.6	4295
18	DMSO	10%	200	CD3	56.2	4824
18	Control	0	0	CD14	93.8	5543
18	Control	0	0	CD14	91.2	5003
18	Control	0	0	CD14	95.2	5250
18	EG	10%	200	CD14	69.9	2767
18	EG	10%	200	CD14	75.5	4120
18	DMSO	6%	50	CD14	81.6	4181
18	DMSO	6%	50	CD14	85.4	4252
18	DMSO	6%	200	CD14	62.7	2976
18	DMSO	6%	200	CD14	74	4285
18	DMSO	8%	50	CD14	81.4	4381
18	DMSO	8%	50	CD14	85.4	5156
18	DMSO	8%	200	CD14	76.5	4074
18	DMSO	8%	200	CD14	81.9	5007
18	DMSO	10%	200	CD14	79.5	4401
18	DMSO	10%	200	CD14	80.3	3540
18	DMSO	10%	0	CD14	82	4738
18	DMSO	10%	0	CD14	82.3	4512
18	DMSO	10%	50	CD14	83.6	5291
18	DMSO	10%	50	CD14	85.5	5581
18	DMSO	10%	200	CD14	75.9	4398
18	DMSO	10%	200	CD14	80	4943
19	Control	0	0	CD3	85.5	4165
19	Control	0	0	CD3	84.3	4099
19	Control	0	0	CD3	85.8	5838
19	Control	0	0	CD3	86.4	6097
19	EG	10%	200	CD3	77.9	3262
19	EG	10%	200	CD3	69.1	3389
19	DMSO	6%	50	CD3	60	2406
19	DMSO	6%	50	CD3	58.7	2456
19	DMSO	6%	200	CD3	70.7	2934
19	DMSO	6%	200	CD3	44.2	1491
19	DMSO	8%	50	CD3	68.2	3207
19	DMSO	8%	50	CD3	63.7	3028
19	DMSO	8%	200	CD3	59.1	2765
19	DMSO	8%	200	CD3	57.4	2171
19	DMSO	10%	0	CD3	68.4	3018
19	DMSO	10%	0	CD3	70.7	3226
19	DMSO	10%	50	CD3	71.9	2554
19	DMSO	10%	50	CD3	68.2	3152
19	DMSO	10%	200	CD3	60.9	2491
19	DMSO	10%	200	CD3	60.2	2698
19	Control	0	0	CD14	93.2	1897
19	Control	0	0	CD14	92.6	2043
19	Control	0	0	CD14	92.2	2609
19	Control	0	0	CD14	95.4	2671
19	EG	10%	200	CD14	86.8	906
19	EG	10%	200	CD14	73.6	1075
19	DMSO	6%	50	CD14	84.3	1407
19	DMSO	6%	50	CD14	81.8	1354
19	DMSO	6%	200	CD14	86.6	1170
19	DMSO	6%	200	CD14	62.5	616
19	DMSO	8%	50	CD14	89.7	1343
19	DMSO	8%	50	CD14	84.5	1590
19	DMSO	8%	200	CD14	81.8	1526
19	DMSO	8%	200	CD14	73.9	961
19	DMSO	10%	0	CD14	88.1	1276
19	DMSO	10%	0	CD14	87.1	1184
19	DMSO	10%	50	CD14	89	1216
19	DMSO	10%	50	CD14	86.2	1342
19	DMSO	10%	200	CD14	85.9	1390
19	DMSO	10%	200	CD14	72.2	1028
20	Control	0	0	CD3	90.4	2562
20	Control	0	0	CD3	88	2247
20	Control	0	0	CD3	89.3	2180
20	DMSO	6%	50	CD3	81	2094
20	DMSO	6%	50	CD3	80.2	1891
20	DMSO	6%	50	CD3	82.4	1935
20	DMSO	6%	50	CD3	81.8	1905
20	DMSO	8%	50	CD3	79	1853
20	DMSO	8%	50	CD3	77.6	1976
20	DMSO	8%	50	CD3	83.7	2157
20	DMSO	8%	50	CD3	85.4	2628
20	DMSO	10%	50	CD3	73.6	1701
20	DMSO	10%	50	CD3	74.8	1925
20	DMSO	10%	50	CD3	84.4	2436
20	DMSO	10%	50	CD3	81.6	2162
20	DMSO	10%	0	CD3	73.1	1659
20	DMSO	10%	0	CD3	73.8	1881
20	DMSO	10%	0	CD3	73.9	1753
20	Control	0	0	CD14	93.5	1481
20	Control	0	0	CD14	92.4	1380
20	Control	0	0	CD14	93.4	1256
20	DMSO	6%	50	CD14	82.7	1115
20	DMSO	6%	50	CD14	82.3	1088
20	DMSO	6%	50	CD14	72.3	887
20	DMSO	6%	50	CD14	82.9	1136
20	DMSO	8%	50	CD14	83.6	1143
20	DMSO	8%	50	CD14	72.5	997
20	DMSO	8%	50	CD14	75.8	1003
20	DMSO	8%	50	CD14	82.9	1436
20	DMSO	10%	50	CD14	78.6	929
20	DMSO	10%	50	CD14	67.8	933
20	DMSO	10%	50	CD14	84.6	1360
20	DMSO	10%	50	CD14	81.7	1327
20	DMSO	10%	0	CD14	72.7	1008
20	DMSO	10%	0	CD14	77.7	1222
20	DMSO	10%	0	CD14	68.7	925
