# Supplementary material for: Cryopreservation of Human Mucosal Leukocytes
Source: PLoS One. 2016 May 27;11(5):e0156293. doi: 10.1371/journal.pone.0156293 (PMC4883784; doi:10.1371/journal.pone.0156293)
Supplement: S2 File — Contains the complete R code and raw data needed to reproduce the analyses reported here, as well as generate all figures. (ZIP) [file pone.0156293.s003.zip › Supporting File S4 - Analysis code and data/Supporting File S4 - Analysis code and data/data/cytobrushes.csv]

Sample	Method	Neutro	Macro	T	LiveNeutro	LiveMacro	LiveT	NeutroRecov	MacroRecov	TRecov	NeutroViab	MacroViab	TViab
1	Cocktail	143000	1653	1426	77079	1126	793	165.3807368	222.0907298	114.7612156	53.9013986	68.11857229	55.61009818
001-2	Cocktail	658000	11233	4565	81259	4322	3192	23.69067055	53.46363187	65.51724138	12.3493921	38.47591917	69.92332968
3	Cocktail	129000	2087	1200	43040	1046	819	21.09803922	37.92603336	40.6048587	33.36434109	50.11978917	68.25
4	Cocktail	812	41.5	156	272	8.31	71.4	5.256038647	4.694915254	9.52	33.49753695	20.02409639	45.76923077
6	Cocktail	239000	4538	2094	63063	2606	1255	27.78105727	49.47788115	42.08584842	26.38619247	57.42617893	59.93314231
008-2	Cocktail	56774	2908	958	28252	2090	616	7.027860697	22.67549094	22.1026193	49.7622151	71.87070151	64.3006263
9	Cocktail	491000	645	270	9573	466	176	27.74300122	46.78714859	51.1627907	1.949694501	72.24806202	65.18518519
009-2	Cocktail	286000	6443	697	14295	543	535	30.75979601	37.68216516	73.28767123	4.998251748	8.427751048	76.75753228
11	Cocktail	329000	5429	1268	235000	3990	933	52.57270694	57.04889906	41.78235558	71.42857143	73.49419783	73.58044164
011-2	Cocktail	27054	517	182	18579	390	130	3.894968553	5.705925384	9.537784299	68.67376358	75.43520309	71.42857143
12	Cocktail	54616	1204	1151	15063	781	677	57.45289496	136.5384615	63.56807512	27.57983009	64.86710963	58.81841877
14	Cocktail	604000	19701	2911	182000	10529	1422	30.89983022	79.81352335	62.09606987	30.13245033	53.44398761	48.84919272
27	Cocktail	103000	5516	1691	56827	5062	1313	23.67791667	67.20658524	122.4813433	55.17184466	91.76939811	77.6463631
28	Cocktail	109000	1829	1532	69106	1610	1148	42.13780488	74.98835585	228.2306163	63.4	88.02624385	74.93472585
29	Cocktail	530000	14000	17423	266000	12393	14687	45.62607204	111.9613335	162.9715934	50.18867925	88.52142857	84.29661941
30	Cocktail	22848	309	290	5746	211	222	4.075177305	4.615048119	19.50790861	25.14880952	68.28478964	76.55172414
31	Cocktail	179000	3445	6467	94546	2953	5769	32.26825939	88.59885989	81.42554693	52.81899441	85.71843251	89.20674192
32	Cocktail	140000	11489	2369	105000	9783	1733	34.42622951	88.53393665	55.92126492	75	85.15101401	73.15322921
33	Cocktail	140000	4503	1632	22806	2933	1043	23.44101715	74.21558704	58.39865622	16.29	65.13435487	63.90931373
35	Cocktail	814000	10576	5318	64802	4942	2983	59.45137615	100.0404858	75.21432173	7.960933661	46.72844175	56.09251598
001-2	DMSO	725000	22015	5064	547000	4013	4353	159.4752187	49.6412667	89.34729064	75.44827586	18.22848058	85.95971564
008-2	DMSO	48581	1627	667	17673	1165	508	4.396268657	12.63968753	18.22748475	36.37841955	71.60417947	76.16191904
009-2	DMSO	551000	7740	434	8123	347	302	17.47896628	24.08049965	41.36986301	1.474228675	4.483204134	69.58525346
11	DMSO	322000	5512	1190	203000	3915	774	45.41387025	55.97655133	34.66188983	63.04347826	71.02685051	65.04201681
011-2	DMSO	37636	1152	290	22953	928	231	4.811949686	13.5771763	16.94790902	60.98682113	80.55555556	79.65517241
12	DMSO	72427	1571	1265	15225	1006	727	58.07079106	175.8741259	68.2629108	21.02116614	64.03564609	57.47035573
14	DMSO	794000	28756	4370	147000	13730	1719	24.95755518	104.0782292	75.06550218	18.5138539	47.74655724	39.33638444
29	DMSO	437000	12136	11104	96898	10844	9373	16.62058319	97.96729605	104.0057701	22.17345538	89.35398813	84.41102305
30	DMSO	44631	857	517	13048	598	380	9.253900709	13.07961505	33.39191564	29.23528489	69.77829638	73.50096712
31	DMSO	174000	3076	5067	72906	2558	4027	24.88259386	76.74767477	56.83839097	41.9	83.15994798	79.47503454
32	DMSO	171000	12075	2435	87936	9891	1726	28.83147541	89.51131222	55.69538561	51.4245614	81.91304348	70.88295688
33	DMSO	180000	4528	1446	22061	2719	877	22.67527315	68.80060729	49.10414334	12.25611111	60.04858657	60.65006916
35	DMSO	816000	10968	4289	57797	4871	1986	53.02477064	98.60323887	50.07564297	7.082965686	44.41101386	46.30449988
1	ST	1127	3.48	24.3	299	1.74	19.1	0.641534533	0.343195266	2.764109986	26.53061224	50	78.60082305
3	ST	45384	186	315	9936	2.39	19.1	4.870588235	0.086656998	0.946950917	21.89317821	1.284946237	6.063492063
4	ST	143	2.07	12.4	62	0	12.4	1.198067633	0	1.653333333	43.35664336	0	100
6	ST	176000	473	855	106000	305	438	46.69603524	5.790772736	14.68812877	60.22727273	64.4820296	51.22807018
008-2	ST	1040000	12727	4623	340000	7082	2466	84.57711443	76.83628079	88.48223897	32.69230769	55.64547812	53.34198572
9	ST	356000	515	242	2208	42.4	14.8	6.39888715	4.257028112	4.302325581	0.620224719	8.233009709	6.115702479
009-2	ST	192000	3717	636	14976	645	498	32.225163	44.76058293	68.21917808	7.8	17.35270379	78.30188679
011-2	ST	611000	8342	1370	416000	6190	1063	87.21174004	90.56327725	77.98972854	68.08510638	74.20282906	77.59124088
12	ST	51399	96	952	14104	42.2	752	53.7951026	7.377622378	70.61032864	27.44022257	43.95833333	78.99159664
14	ST	503000	2011	1024	185000	868	632	31.40916808	6.5797453	27.59825328	36.77932406	43.16260567	61.71875
27	ST	274000	898	1663	242000	630	1071	100.8333333	8.364312268	99.90671642	88.32116788	70.155902	64.4016837
28	ST	137000	130	762	127000	85.2	390	77.43902439	3.968327899	77.53479125	92.70072993	65.53846154	51.18110236
29	ST	531000	2627	12905	412000	2233	10118	70.66895369	20.1734574	112.2725255	77.58945386	85.00190331	78.40371949
30	ST	331000	3025	1778	121000	2232	921	85.81560284	48.81889764	80.9314587	36.55589124	73.78512397	51.79977503
31	ST	246000	1687	4822	149000	1458	4419	50.85324232	43.74437444	62.37120677	60.56910569	86.42560759	91.642472
32	ST	298000	12375	2576	259000	10168	2148	84.91803279	92.01809955	69.31268151	86.91275168	82.16565657	83.38509317
35	ST	478000	6736	6546	97186	2497	2785	89.16146789	50.5465587	70.22188603	20.33179916	37.06947743	42.54506569
