# Supplementary material for: Cryopreservation of Human Mucosal Leukocytes
Source: PLoS One. 2016 May 27;11(5):e0156293. doi: 10.1371/journal.pone.0156293 (PMC4883784; doi:10.1371/journal.pone.0156293)
Supplement: S2 File — Contains the complete R code and raw data needed to reproduce the analyses reported here, as well as generate all figures. (ZIP) [file pone.0156293.s003.zip › Supporting File S4 - Analysis code and data/Supporting File S4 - Analysis code and data/data/cytobrush-whole.csv]

Sample	Method	Brush.number	CellType	Percent.live	AbsCounts
5031	Whole brush	1	All live cells	33.55765007	28953.09921
5031	Isolated cells	2	All live cells	75.30380772	77255.86147
5123	Whole brush	2	All live cells	22.59887384	111196.3774
5123	Isolated cells	1	All live cells	22.13621013	333922.6415
5080	Whole brush	2	All live cells	80.10247764	104777.3245
5080	Isolated cells	1	All live cells	77.07705431	26637.50612
5054	Isolated cells	2	All live cells	42.1932198	5152.556131
5054	Whole brush	1	All live cells	10.33246089	55579.70932
4999	Whole brush	1	All live cells	84.70063694	819739.726
4999	Isolated cells	2	All live cells	84.49107135	416482.911
5096	Whole brush	2	All live cells	41.51187135	20853.59455
5096	Isolated cells	1	All live cells	33.67467104	14108.6299
5031	Whole brush	1	Live Neutrophils	47.93269231	5153.152023
5031	Isolated cells	2	Live Neutrophils	48.91676169	1485.689644
5123	Whole brush	2	Live Neutrophils	40.06651517	55762.90944
5123	Isolated cells	1	Live Neutrophils	49.8041295	178109.434
5080	Whole brush	2	Live Neutrophils	20.62880975	1107.852263
5080	Isolated cells	1	Live Neutrophils	84.19570574	14102.90275
5054	Isolated cells	2	Live Neutrophils	42.03367876	1261.414156
5054	Whole brush	1	Live Neutrophils	6.935283254	17065.49163
4999	Whole brush	1	Live Neutrophils	83.47408959	203095.8904
4999	Isolated cells	2	Live Neutrophils	76.71595473	17102.24526
5096	Whole brush	2	Live Neutrophils	39.05734014	2911.313071
5096	Isolated cells	1	Live Neutrophils	59.97767234	4609.920276
5031	Whole brush	1	Live Macrophages	70.29972752	444.5045878
5031	Isolated cells	2	Live Macrophages	85.67961165	611.245273
5123	Whole brush	2	Live Macrophages	74.82142857	4141.079205
5123	Isolated cells	1	Live Macrophages	84.29951691	12840.56604
5080	Whole brush	2	Live Macrophages	37.97468354	206.7531439
5080	Isolated cells	1	Live Macrophages	79.48207171	1568.299386
5054	Isolated cells	2	Live Macrophages	77.55102041	147.7156793
5054	Whole brush	1	Live Macrophages	50.37700283	1982.93593
4999	Whole brush	1	Live Macrophages	83.81958682	10921.23288
4999	Isolated cells	2	Live Macrophages	78.86044591	1943.205738
5096	Whole brush	2	Live Macrophages	43	96.2232606
5096	Isolated cells	1	Live Macrophages	45.74468085	92.24130846
5031	Whole brush	1	Live T cells	87.00906344	3969.529342
5031	Isolated cells	2	Live T cells	86.372993	7265.680356
5123	Whole brush	2	Live T cells	56.40913082	4233.322815
5123	Isolated cells	1	Live T cells	52.37599	7112.264151
5080	Whole brush	2	Live T cells	62.41050119	901.0991187
5080	Isolated cells	1	Live T cells	60.83032491	662.3018712
5054	Isolated cells	2	Live T cells	57.14285714	69.97058495
5054	Whole brush	1	Live T cells	51.70876672	645.5207704
4999	Whole brush	1	Live T cells	88.08952838	20379.45205
4999	Isolated cells	2	Live T cells	82.12363827	12731.55843
5096	Whole brush	2	Live T cells	64.05228758	219.2995242
5096	Isolated cells	1	Live T cells	72.05882353	105.1121887
