# Supplementary material for: Cryopreservation of Human Mucosal Leukocytes
Source: PLoS One. 2016 May 27;11(5):e0156293. doi: 10.1371/journal.pone.0156293 (PMC4883784; doi:10.1371/journal.pone.0156293)
Supplement: S2 File — Contains the complete R code and raw data needed to reproduce the analyses reported here, as well as generate all figures. (ZIP) [file pone.0156293.s003.zip › Supporting File S4 - Analysis code and data/Supporting File S4 - Analysis code and data/data/formal-comparison.csv]

TissueID	Condition	CellType	CellCount	Viability
242	10D	CD3	3539	75.5
242	10D	CD3	3824	76.2
242	DT	CD3	3716	73.6
242	DT	CD3	3516	69.7
242	Mix	CD3	4103	82.6
242	Mix	CD3	4147	80.1
242	Unfrozen	CD3	5415	89
242	Unfrozen	CD3	5401	88
247	10D	CD3	1827	63.1
247	10D	CD3	2045	63
247	DT	CD3	2005	68.4
247	DT	CD3	2135	66.9
247	Mix	CD3	2549	73.7
247	Mix	CD3	2398	75.2
247	Unfrozen	CD3	2831	83.9
247	Unfrozen	CD3	2478	80.8
248	10D	CD3	3384	51.3
248	10D	CD3	4490	54.9
248	DT	CD3	3789	50.9
248	DT	CD3	3455	52.3
248	Mix	CD3	3072	56.3
248	Mix	CD3	4131	56
248	Unfrozen	CD3	11357	75.6
248	Unfrozen	CD3	10231	73.9
250	10D	CD3	13393	67.4
250	10D	CD3	14871	69.6
250	DT	CD3	14283	65.9
250	DT	CD3	16687	76.1
250	Mix	CD3	18339	76.3
250	Mix	CD3	18404	76.1
250	Unfrozen	CD3	24285	86.1
250	Unfrozen	CD3	25799	85.9
252	10D	CD3	7346	51.3
252	10D	CD3	6759	44.9
252	DT	CD3	11134	57.9
252	DT	CD3	9357	56
252	Mix	CD3	12156	61.1
252	Mix	CD3	12797	61.9
252	Unfrozen	CD3	20104	70.6
252	Unfrozen	CD3	19652	73.2
254	10D	CD3	19346	66.2
254	10D	CD3	15964	61.8
254	DT	CD3	26013	71.5
254	DT	CD3	21556	72.4
254	Mix	CD3	23612	71.9
254	Mix	CD3	24414	73.7
254	Unfrozen	CD3	30346	81.9
254	Unfrozen	CD3	28768	81.2
255	10D	CD3	10421	47.7
255	10D	CD3	11733	47.7
255	DT	CD3	14122	58.7
255	DT	CD3	12359	56.5
255	Mix	CD3	18403	64.5
255	Mix	CD3	17893	62.5
255	Unfrozen	CD3	27639	81.6
255	Unfrozen	CD3	29045	82.4
257	10D	CD3	4942	47.4
257	10D	CD3	5642	46.1
257	DT	CD3	5594	50.4
257	DT	CD3	5201	52.3
257	Mix	CD3	5574	51.8
257	Mix	CD3	6370	53.7
257	Unfrozen	CD3	11156	64.6
257	Unfrozen	CD3	11002	62.8
260	10D	CD3	11539	46.6
260	10D	CD3	12551	42.7
260	DT	CD3	15187	50
260	DT	CD3	14367	52.7
260	Mix	CD3	15620	54.1
260	Mix	CD3	16882	54.5
260	Unfrozen	CD3	21326	73.3
260	Unfrozen	CD3	23743	74.8
261	10D	CD3	5952	55.9
261	10D	CD3	6091	66.9
261	DT	CD3	7678	65.8
261	DT	CD3	6708	70.2
261	Mix	CD3	7463	67.7
261	Mix	CD3	7573	70.2
261	Unfrozen	CD3	11584	81.8
261	Unfrozen	CD3	9871	75.6
242	10D	CD14	1569	84.1
242	10D	CD14	1540	83.5
242	DT	CD14	1691	85.2
242	DT	CD14	1755	80.1
242	Mix	CD14	1555	83
242	Mix	CD14	1536	81.8
242	Unfrozen	CD14	2104	88.7
242	Unfrozen	CD14	2196	88.9
247	10D	CD14	1048	70.4
247	10D	CD14	1269	74.4
247	DT	CD14	1177	81.2
247	DT	CD14	1048	69.6
247	Mix	CD14	1086	70.2
247	Mix	CD14	907	68.9
247	Unfrozen	CD14	1534	92.5
247	Unfrozen	CD14	1409	91.6
248	10D	CD14	1960	81.8
248	10D	CD14	2157	82.1
248	DT	CD14	2172	77.5
248	DT	CD14	1764	79.9
248	Mix	CD14	1576	81.8
248	Mix	CD14	1932	80.7
248	Unfrozen	CD14	4783	91.2
248	Unfrozen	CD14	4662	90.8
250	10D	CD14	2481	66.5
250	10D	CD14	2646	61.7
250	DT	CD14	2639	62.7
250	DT	CD14	2979	76.1
250	Mix	CD14	2416	60.5
250	Mix	CD14	2409	62
250	Unfrozen	CD14	3915	90.1
250	Unfrozen	CD14	3981	89.1
252	10D	CD14	2624	58.5
252	10D	CD14	2299	47.8
252	DT	CD14	3000	61.3
252	DT	CD14	2813	54.9
252	Mix	CD14	2237	47.6
252	Mix	CD14	2532	51.3
252	Unfrozen	CD14	4513	77.6
252	Unfrozen	CD14	3753	77.9
254	10D	CD14	9817	81.6
254	10D	CD14	10464	88.8
254	DT	CD14	13038	78.3
254	DT	CD14	8840	84.4
254	Mix	CD14	13194	84.2
254	Mix	CD14	11580	80.4
254	Unfrozen	CD14	16877	93.4
254	Unfrozen	CD14	15779	92.3
255	10D	CD14	8281	69.3
255	10D	CD14	8903	68.4
255	DT	CD14	9558	75.9
255	DT	CD14	8575	77.8
255	Mix	CD14	9054	67.2
255	Mix	CD14	9075	71.2
255	Unfrozen	CD14	11625	90.3
255	Unfrozen	CD14	12564	92.3
257	10D	CD14	4090	64.9
257	10D	CD14	4998	69.1
257	DT	CD14	4642	68.6
257	DT	CD14	4006	68.9
257	Mix	CD14	3845	62.5
257	Mix	CD14	4735	66
257	Unfrozen	CD14	6595	81.1
257	Unfrozen	CD14	6233	79.3
260	10D	CD14	1973	57.3
260	10D	CD14	2143	48.3
260	DT	CD14	2623	57.8
260	DT	CD14	2728	66.6
260	Mix	CD14	2020	50.1
260	Mix	CD14	2495	59.3
260	Unfrozen	CD14	2811	86.5
260	Unfrozen	CD14	3271	83.2
261	10D	CD14	747	58.9
261	10D	CD14	827	67.7
261	DT	CD14	933	64.6
261	DT	CD14	714	69.8
261	Mix	CD14	774	61.1
261	Mix	CD14	788	63.3
261	Unfrozen	CD14	1043	87.4
261	Unfrozen	CD14	734	81.3
