# Supplementary material for: Cryopreservation of Human Mucosal Leukocytes
Source: PLoS One. 2016 May 27;11(5):e0156293. doi: 10.1371/journal.pone.0156293 (PMC4883784; doi:10.1371/journal.pone.0156293)
Supplement: S2 File — Contains the complete R code and raw data needed to reproduce the analyses reported here, as well as generate all figures. (ZIP) [file pone.0156293.s003.zip › Supporting File S4 - Analysis code and data/Supporting File S4 - Analysis code and data/data/objective-1.csv]

TissueID	Condition	CPA	EG	CellType	AbsoluteViability	Recovery	Viability	FreezingRate	subtractedHANCRecovery	subtractedHANCViability
278	Unfrozen FBS	Unfrozen	NA	CD14	91.6	100	100	NA	8.745733788	14.08296943
278	Unfrozen Fraunhofer I	Unfrozen	NA	CD14	90.9	100	100	NA	8.745733788	14.08296943
278	Unfrozen Fraunhofer II	Unfrozen	NA	CD14	91.2	100	100	NA	8.745733788	14.08296943
279	Unfrozen FBS	Unfrozen	NA	CD14	82.2	100	100	NA	43.01302036	-7.116788321
279	Unfrozen Fraunhofer I	Unfrozen	NA	CD14	84.6	100	100	NA	43.01302036	-7.116788321
279	Unfrozen Fraunhofer II	Unfrozen	NA	CD14	83.9	100	100	NA	43.01302036	-7.116788321
278	Roederer	10% DMSO	NA	CD14	80.5	85.5162116	87.88209607	1	-5.738054608	1.965065502
278	HANC	10% DMSO	NA	CD14	78.7	91.25426621	85.91703057	1	0	0
278	Fraunhofer I	Fraunhofer I	NA	CD14	82	94.22970734	90.2090209	1	2.975441132	4.291990334
278	Fraunhofer II	Fraunhofer II	NA	CD14	84.7	130.7926829	92.87280702	1	39.53841672	6.95577645
278	Seattle slow	6% DMSO 5% EG 50 mM trehalose	old	CD14	68.55	90.14505119	74.83624454	1	-1.109215017	-11.08078603
278	Seattle fast	6% DMSO 5% EG 50 mM trehalose	old	CD14	60.5	86.6894198	66.04803493	1	-4.564846416	-19.86899563
281	Unfrozen FBS	Unfrozen	NA	CD14	91.5	100	100	NA	63.80023641	3.387978142
281	Unfrozen Fraunhofer I	Unfrozen	NA	CD14	85.7	100	100	NA	63.80023641	3.387978142
281	Unfrozen Fraunhofer II	Unfrozen	NA	CD14	88.1	100	100	NA	63.80023641	3.387978142
279	Roederer	10% DMSO	NA	CD14	89.65	63.35044929	109.0632603	1	6.36346965	1.946472019
279	HANC	10% DMSO	NA	CD14	88.05	56.98697964	107.1167883	1	0	0
279	Fraunhofer I	Fraunhofer I	NA	CD14	91.5	78.71825877	108.1560284	1	21.73127912	1.039240048
279	Fraunhofer II	Fraunhofer II	NA	CD14	89.3	83.90368672	106.4362336	1	26.91670707	-0.68055471
279	Seattle slow	6% DMSO 5% EG 50 mM trehalose	old	CD14	70.6	66.39464515	85.88807786	1	9.407665505	-21.22871046
279	Seattle fast	6% DMSO 5% EG 50 mM trehalose	old	CD14	68.45	57.56464332	83.27250608	1	0.577663671	-23.84428224
283	Unfrozen FBS	Unfrozen	NA	CD14	95.1	100	100	NA	43.7088515	6.83491062
283	Unfrozen Fraunhofer I	Unfrozen	NA	CD14	95.8	100	100	NA	43.7088515	6.83491062
283	Unfrozen Fraunhofer II	Unfrozen	NA	CD14	94.4	100	100	NA	43.7088515	6.83491062
281	Roederer	10% DMSO	NA	CD14	85.45	34.1607565	93.38797814	1	-2.039007092	-3.224043716
281	Fraunhofer I	Fraunhofer I	NA	CD14	79.45	62.89473684	92.70711785	1	26.69497325	-3.904904005
281	Fraunhofer II	Fraunhofer II	NA	CD14	83.15	55.65269822	94.38138479	1	19.45293463	-2.230637068
281	Seattle fast	6% DMSO 5% EG 50 mM trehalose	old	CD14	77.1	46.39479905	84.26229508	1	10.19503546	-12.34972678
281	HANC	10% DMSO	NA	CD14	88.4	36.19976359	96.61202186	1	0	0
283	Seattle slow	6% DMSO 5% EG 50 mM trehalose	old	CD14	70.4	82.0226774	74.02733964	1	25.7315289	-19.13774974
283	Seattle fast	6% DMSO 5% EG 50 mM trehalose	old	CD14	75.4	93.30651061	79.2849632	1	37.01536211	-13.88012618
283	Roederer	10% DMSO	NA	CD14	84.05	49.17702999	88.38065195	1	-7.114118508	-4.784437434
283	HANC	10% DMSO	NA	CD14	88.6	56.2911485	93.16508938	1	0	0
283	Fraunhofer I	Fraunhofer I	NA	CD14	85.2	84.70195915	88.93528184	1	28.41081065	-4.229807542
283	Fraunhofer II	Fraunhofer II	NA	CD14	87.85	112.8127522	93.06144068	1	56.52160372	-0.103648702
286	Unfrozen FBS	Unfrozen	NA	CD14	93.5	100	100	NA	51.89080596	4.49197861
286	Unfrozen Fraunhofer I	Unfrozen	NA	CD14	92.1	100	100	NA	51.89080596	4.49197861
286	Unfrozen Fraunhofer II	Unfrozen	NA	CD14	93.4	100	100	NA	51.89080596	4.49197861
286	Roederer	10% DMSO	NA	CD14	87.8	47.21106121	93.90374332	1	-0.898132829	-1.604278075
286	HANC	10% DMSO	NA	CD14	89.3	48.10919404	95.50802139	1	0	0
286	Fraunhofer I	Fraunhofer I	NA	CD14	91.15	74.62195122	98.96851249	1	26.51275718	3.460491096
286	Fraunhofer II	Fraunhofer II	NA	CD14	91.8	70.19832985	98.2869379	1	22.08913581	2.778916511
286	Seattle Fraunhofer	6% DMSO 5% EG 50 mM trehalose	new	CD14	89.4	68.15173718	95.61497326	1	20.04254313	0.106951872
286	Seattle fast	6% DMSO 5% EG 50 mM trehalose	new	CD14	83.5	56.18057197	89.30481283	1	8.071377925	-6.203208556
289	Unfrozen FBS	Unfrozen	NA	CD14	79.2	100	100	NA	83.4179971	22.34848485
289	Unfrozen Fraunhofer II	Unfrozen	NA	CD14	75.2	100	100	NA	83.4179971	22.34848485
289	Seattle Fraunhofer	6% DMSO 5% EG 50 mM trehalose	new	CD14	72.65	53.89453314	91.72979798	1	37.31253024	14.07828283
289	Seattle slow	6% DMSO 5% EG 50 mM trehalose	new	CD14	67.1	50.84663764	84.72222222	1	34.26463474	7.070707071
289	Seattle Fraunhofer HES	6% DMSO 5% EG 6% HES	new	CD14	72.8	61.53846154	91.91919192	1	44.95645864	14.26767677
289	Seattle Fraunhofer old EG	6% DMSO 5% EG 50 mM trehalose	old	CD14	69.2	54.29366231	87.37373737	1	37.71165941	9.722222222
289	HANC	10% DMSO	NA	CD14	61.5	16.5820029	77.65151515	1	0	0
289	Fraunhofer II	Fraunhofer II	NA	CD14	73	57.17845278	97.07446809	1	40.59644987	19.42295293
292	Unfrozen FBS	Unfrozen	NA	CD14	65	100	100	NA	28.0864335	0.923076923
292	Unfrozen Fraunhofer I	Unfrozen	NA	CD14	66.1	100	100	NA	28.0864335	0.923076923
292	Unfrozen Fraunhofer II	Unfrozen	NA	CD14	65.6	100	100	NA	28.0864335	0.923076923
292	HANC thawed as Fraunhofer	10% DMSO	NA	CD14	64.65	71.91133883	99.46153846	1	-0.002227668	0.384615385
292	HANC	10% DMSO	NA	CD14	64.4	71.9135665	99.07692308	1	0	0
292	Fraunhofer I	Fraunhofer I	NA	CD14	67.15	90.6512275	101.5885023	1	18.73766101	2.511579192
292	Fraunhofer II	Fraunhofer II	NA	CD14	65.8	86.84903226	100.304878	1	14.93546576	1.227954972
292	Seattle slow	6% DMSO 5% EG 50 mM trehalose	new	CD14	56.3	80.90888839	86.61538462	1	8.995321898	-12.46153846
292	Seattle Fraunhofer	6% DMSO 5% EG 50 mM trehalose	new	CD14	60.3	79.20695032	92.76923077	1	7.293383827	-6.307692308
292	Seattle Fraunhofer HES	6% DMSO 5% EG 6% HES	new	CD14	68.3	89.43640009	105.0769231	1	17.52283359	6
292	Seattle Fraunhofer old EG	6% DMSO 5% EG 50 mM trehalose	old	CD14	60.55	74.81844509	93.15384615	1	2.904878592	-5.923076923
294	Unfrozen FBS	Unfrozen	NA	CD14	85	100	100	NA	39.1992693	19.76470588
294	Unfrozen Fraunhofer I	Unfrozen	NA	CD14	81.1	100	100	NA	39.1992693	19.76470588
294	Unfrozen Fraunhofer II	Unfrozen	NA	CD14	83.7	100	100	NA	39.1992693	19.76470588
294	HANC thawed as Fraunhofer	10% DMSO	NA	CD14	79.55	59.16425636	93.58823529	1	-1.636474349	13.35294118
294	HANC	10% DMSO	NA	CD14	68.2	60.8007307	80.23529412	1	0	0
294	Fraunhofer I	Fraunhofer I	NA	CD14	83.9	61.86440678	103.4525277	1	1.063676075	23.21723363
294	Fraunhofer II	Fraunhofer II	NA	CD14	85.65	65.44142615	102.3297491	1	4.640695441	22.09445499
294	Seattle slow	6% DMSO 5% EG 50 mM trehalose	new	CD14	80.1	57.47450145	94.23529412	1	-3.326229259	14
294	Seattle Fraunhofer 5C	6% DMSO 5% EG 50 mM trehalose	new	CD14	76.15	59.56766631	89.58823529	5	-1.233064393	9.352941176
294	Seattle Fraunhofer 2.5C	6% DMSO 5% EG 50 mM trehalose	new	CD14	79.6	60.23747907	93.64705882	2.5	-0.563251636	13.41176471
294	Seattle Fraunhofer 0.5C	6% DMSO 5% EG 50 mM trehalose	new	CD14	80.1	57.29943675	94.23529412	0.5	-3.501293956	14
294	Seattle Fraunhofer	6% DMSO 5% EG 50 mM trehalose	new	CD14	80.05	61.51621251	94.17647059	1	0.715481808	13.94117647
294	HANC slow add	10% DMSO	NA	CD14	82.3	48.87349673	96.82352941	1	-11.92723398	16.58823529
294	Seattle Fraunhofer HES	6% DMSO 5% EG 6% HES	new	CD14	90.2	65.70254224	106.1176471	1	4.901811539	25.88235294
294	Seattle Fraunhofer old EG	6% DMSO 5% EG 50 mM trehalose	old	CD14	80.9	75.03425179	95.17647059	1	14.23352108	14.94117647
294	Seattle Fraunhofer BSA	6% DMSO 5% EG 50 mM trehalose in RPMI/BSA	new	CD14	84.05	61.12602786	103.6374846	1	0.325297152	23.40219047
295	Unfrozen FBS	Unfrozen	NA	CD14	94.3	100	100	NA	33.17542561	9.437963945
295	Unfrozen Fraunhofer I	Unfrozen	NA	CD14	92.3	100	100	NA	33.17542561	9.437963945
295	Unfrozen Fraunhofer II	Unfrozen	NA	CD14	92.6	100	100	NA	33.17542561	9.437963945
295	Seattle slow	6% DMSO 5% EG 50 mM trehalose	new	CD14	81.7	76.35825315	86.63838812	1	9.533678756	-3.923647932
295	Seattle Fraunhofer	6% DMSO 5% EG 50 mM trehalose	new	CD14	86	67.96447076	91.19830329	1	1.139896373	0.636267232
295	HANC slow add	10% DMSO	NA	CD14	81.05	55.28990871	85.94909862	1	-11.53466568	-4.612937434
295	Seattle Fraunhofer HES	6% DMSO 5% EG 6% HES	new	CD14	90.65	76.94547249	96.12937434	1	10.1208981	5.567338282
295	Seattle Fraunhofer BSA	6% DMSO 5% EG 50 mM trehalose in RPMI/BSA	new	CD14	89.95	78.12166217	97.4539545	1	11.29708778	6.891918441
295	Seattle Fraunhofer old EG	6% DMSO 5% EG 50 mM trehalose	old	CD14	83.6	66.35578584	88.65323436	1	-0.468788552	-1.908801697
295	HANC	10% DMSO	NA	CD14	85.4	66.82457439	90.56203606	1	0	0
295	Fraunhofer I	Fraunhofer I	NA	CD14	88.8	74.19510706	96.20801733	1	7.370532675	5.64598128
295	Fraunhofer II	Fraunhofer II	NA	CD14	89.45	80.8451962	96.59827214	1	14.02062181	6.036236083
297	Unfrozen FBS	Unfrozen	NA	CD14	96.6	100	100	NA	48.17670537	9.575569358
297	Unfrozen Fraunhofer I	Unfrozen	NA	CD14	95.2	100	100	NA	48.17670537	9.575569358
297	Unfrozen Fraunhofer II	Unfrozen	NA	CD14	94.8	100	100	NA	48.17670537	9.575569358
297	HANC	10% DMSO	NA	CD14	87.35	51.82329463	90.42443064	1	0	0
297	Fraunhofer I	Fraunhofer I	NA	CD14	84.95	69.56915123	89.23319328	1	17.7458566	-1.191237365
297	Fraunhofer II	Fraunhofer II	NA	CD14	83.85	72.33974615	88.44936709	1	20.51645152	-1.975063553
297	Seattle Fraunhofer HES	6% DMSO 5% EG 6% HES	new	CD14	85.1	71.24002177	88.0952381	1	19.41672714	-2.329192547
297	Seattle Fraunhofer HES BSA	6% DMSO 5% EG 6% HES in RPMI/BSA	new	CD14	85.45	65.53045422	90.1371308	1	13.70715959	-0.28729984
297	Seattle Fraunhofer HES BSA 5C	6% DMSO 5% EG 6% HES in RPMI/BSA	new	CD14	71.65	38.45693302	75.58016878	5	-13.36636161	-14.84426187
297	Seattle Fraunhofer HES BSA 2.5C	6% DMSO 5% EG 6% HES in RPMI/BSA	new	CD14	80	55.2845853	84.38818565	2.5	3.461290666	-6.036244988
297	Seattle Fraunhofer HES BSA 0.5C	6% DMSO 5% EG 6% HES in RPMI/BSA	new	CD14	82.5	56.45805061	87.02531646	0.5	4.634755981	-3.399114186
298	Unfrozen FBS	Unfrozen	NA	CD14	91.1	100	100	NA	44.51781971	15.1481888
298	Unfrozen Fraunhofer I	Unfrozen	NA	CD14	85.5	100	100	NA	44.51781971	15.1481888
298	Unfrozen Fraunhofer II	Unfrozen	NA	CD14	85.9	100	100	NA	44.51781971	15.1481888
298	Seattle Fraunhofer HES	6% DMSO 5% EG 6% HES	new	CD14	81.55	73.39622642	89.51701427	1	17.91404612	4.665203074
298	Seattle Fraunhofer HES BSA	6% DMSO 5% EG 6% HES in RPMI/BSA	new	CD14	79.45	73.94839549	92.49126892	1	18.4662152	7.639457721
298	Seattle Fraunhofer HES BSA 2.5C	6% DMSO 5% EG 6% HES in RPMI/BSA	new	CD14	75.5	75.69384215	87.89289872	2.5	20.21166186	3.041087523
298	HANC	10% DMSO	NA	CD14	77.3	55.48218029	84.8518112	1	0	0
298	Fraunhofer I	Fraunhofer I	NA	CD14	79.3	72.1533517	92.74853801	1	16.67117141	7.896726815
298	Fraunhofer II	Fraunhofer II	NA	CD14	77.2	79.57502168	89.87194412	1	24.09284139	5.020132925
300	Unfrozen FBS	Unfrozen	NA	CD14	93.7	100	100	NA	48.3745583	6.296691569
300	Unfrozen Fraunhofer I	Unfrozen	NA	CD14	90.7	100	100	NA	48.3745583	6.296691569
300	Unfrozen Fraunhofer II	Unfrozen	NA	CD14	90	100	100	NA	48.3745583	6.296691569
300	Seattle Fraunhofer HES BSA	6% DMSO 5% EG 6% HES in RPMI/BSA	new	CD14	89.65	69.92511154	99.61111111	1	18.29966984	5.90780268
300	Seattle Fraunhofer HES BSA 3C	6% DMSO 5% EG 6% HES in RPMI/BSA	new	CD14	89.7	74.51402167	99.66666667	3	22.88857997	5.963358236
300	Fraunhofer I	Fraunhofer I	NA	CD14	90.35	71.4663592	99.61411246	1	19.8409175	5.910804027
300	Fraunhofer II	Fraunhofer II	NA	CD14	88.9	78.22657744	98.77777778	1	26.60113574	5.074469347
300	Seattle Fraunhofer HES	6% DMSO 5% EG 6% HES	new	CD14	91.7	79.22261484	97.86552828	1	27.59717314	4.162219851
300	HANC	10% DMSO	NA	CD14	87.8	51.6254417	93.70330843	1	0	0
302	Unfrozen FBS	Unfrozen	NA	CD14	93.7	100	100	NA	42.34901552	8.964781217
302	Unfrozen Fraunhofer I	Unfrozen	NA	CD14	90.1	100	100	NA	42.34901552	8.964781217
302	Unfrozen Fraunhofer II	Unfrozen	NA	CD14	92.9	100	100	NA	42.34901552	8.964781217
302	HANC as Fraunhofer	10% DMSO	NA	CD14	88.95	71.69396062	94.93062967	1	14.04297615	3.895410886
302	HANC	10% DMSO	NA	CD14	85.3	57.65098448	91.03521878	1	0	0
302	Fraunhofer I	Fraunhofer I	NA	CD14	90.85	61.18016634	100.8324084	1	3.52918186	9.797189652
302	Fraunhofer II	Fraunhofer II	NA	CD14	90.65	72.70849589	97.5780409	1	15.05751142	6.542822121
302	Seattle Fraunhofer HES	6% DMSO 5% EG 6% HES	new	CD14	89.85	70.24564559	95.89114194	1	12.59466111	4.855923159
302	Seattle Fraunhofer HES BSA	6% DMSO 5% EG 6% HES in RPMI/BSA	new	CD14	89.8	72.69243127	96.66307858	1	15.04144679	5.627859796
302	Seattle Fraunhofer HES BSA 3.5C	6% DMSO 5% EG 6% HES in RPMI/BSA	new	CD14	88.75	51.21861661	95.532831	3.5	-6.432367869	4.497612218
304	Unfrozen FBS	Unfrozen	NA	CD14	88.6	100	100	NA	59.43248532	11.90744921
304	Unfrozen Fraunhofer I	Unfrozen	NA	CD14	87.8	100	100	NA	59.43248532	11.90744921
304	Unfrozen Fraunhofer II	Unfrozen	NA	CD14	85.8	100	100	NA	59.43248532	11.90744921
306	Unfrozen FBS	Unfrozen	NA	CD14	93.8	100	100	NA	50.39352864	15.45842217
306	Unfrozen Fraunhofer I	Unfrozen	NA	CD14	91.9	100	100	NA	50.39352864	15.45842217
306	Unfrozen Fraunhofer II	Unfrozen	NA	CD14	92.8	100	100	NA	50.39352864	15.45842217
304	HANC as Fraunhofer	10% DMSO	NA	CD14	80.95	67.35812133	91.36568849	1	26.79060665	3.273137698
304	HANC	10% DMSO	NA	CD14	78.05	40.56751468	88.09255079	1	0	0
304	Fraunhofer I	Fraunhofer I	NA	CD14	86.25	65.99587203	98.23462415	1	25.42835736	10.14207336
304	Fraunhofer II	Fraunhofer II	NA	CD14	84.5	69.85267035	98.48484848	1	29.28515567	10.39229769
304	Seattle Fraunhofer HES	6% DMSO 5% EG 6% HES	new	CD14	84.3	66.77103718	95.14672686	1	26.2035225	7.054176072
304	Seattle Fraunhofer HES BSA	6% DMSO 5% EG 6% HES in RPMI/BSA	new	CD14	85.95	68.12154696	100.1748252	1	27.55403228	12.08227438
304	Seattle Fraunhofer HES BSA 3.5C	6% DMSO 5% EG 6% HES in RPMI/BSA	new	CD14	85.9	72.89134438	100.1165501	3.5	32.32382971	12.02399933
308	Unfrozen FBS	Unfrozen	NA	CD14	94.5	100	100	NA	49.02048751	13.54497354
308	Unfrozen Fraunhofer I	Unfrozen	NA	CD14	92.1	100	100	NA	49.02048751	13.54497354
308	Unfrozen Fraunhofer II	Unfrozen	NA	CD14	93.2	100	100	NA	49.02048751	13.54497354
306	HANC as Fraunhofer	10% DMSO	NA	CD14	81.1	71.01005684	86.46055437	1	21.40358548	1.918976546
306	HANC	10% DMSO	NA	CD14	79.3	49.60647136	84.54157783	1	0	0
306	Fraunhofer I	Fraunhofer I	NA	CD14	84.2	70.87912088	91.62132753	1	21.27264952	7.079749705
306	Fraunhofer II	Fraunhofer II	NA	CD14	84.75	72.08494208	91.32543103	1	22.47847073	6.783853209
306	Seattle Fraunhofer HES	6% DMSO 5% EG 6% HES	new	CD14	85.5	72.05946655	91.15138593	1	22.45299519	6.609808102
306	Seattle Fraunhofer HES BSA	6% DMSO 5% EG 6% HES in RPMI/BSA	new	CD14	84	68.06949807	90.51724138	1	18.46302671	5.975663554
306	Seattle Fraunhofer HES BSA 3.5C	6% DMSO 5% EG 6% HES in RPMI/BSA	new	CD14	83.3	73.3011583	89.76293103	3.5	23.69468694	5.221353209
308	HANC as Fraunhofer	10% DMSO	NA	CD14	80.9	63.77673097	85.60846561	1	12.79721848	-0.846560847
308	HANC	10% DMSO	NA	CD14	81.7	50.97951249	86.45502646	1	0	0
308	Fraunhofer I	Fraunhofer I	NA	CD14	84.75	73.82426713	92.01954397	1	22.84475464	5.564517519
308	Fraunhofer II	Fraunhofer II	NA	CD14	86.85	62.215135	93.18669528	1	11.23562251	6.731668824
308	Seattle Fraunhofer HES	6% DMSO 5% EG 6% HES	new	CD14	86.15	74.73455959	91.16402116	1	23.75504711	4.708994709
308	Seattle Fraunhofer HES BSA	6% DMSO 5% EG 6% HES in RPMI/BSA	new	CD14	86.1	60.56477582	92.38197425	1	9.585263337	5.926947794
308	Seattle Fraunhofer HES BSA 3.5C	6% DMSO 5% EG 6% HES in RPMI/BSA	new	CD14	83.85	60.41305425	89.96781116	3.5	9.433541761	3.512784704
309	Unfrozen FBS	Unfrozen	NA	CD14	91.9	100	100	NA	55.80769231	20.07616975
309	Unfrozen Fraunhofer I	Unfrozen	NA	CD14	86.9	100	100	NA	55.80769231	20.07616975
309	Unfrozen Fraunhofer II	Unfrozen	NA	CD14	80	100	100	NA	55.80769231	20.07616975
309	HANC as Fraunhofer	10% DMSO	NA	CD14	76.3	82.69230769	83.0250272	1	38.5	3.101196953
309	HANC	10% DMSO	NA	CD14	73.45	44.19230769	79.92383025	1	0	0
309	Fraunhofer I	Fraunhofer I	NA	CD14	76.05	87.85084202	87.51438435	1	43.65853433	7.5905541
309	Fraunhofer II	Fraunhofer II	NA	CD14	75.6	83.24088748	94.5	1	39.04857979	14.57616975
309	Seattle Fraunhofer HES	6% DMSO 5% EG 6% HES	new	CD14	75.55	87.61538462	82.20892274	1	43.42307692	2.285092492
309	Seattle Fraunhofer HES BSA	6% DMSO 5% EG 6% HES in RPMI/BSA	new	CD14	73.4	74.04912837	91.75	1	29.85682068	11.82616975
309	Seattle Fraunhofer HES BSA 3.5C	6% DMSO 5% EG 6% HES in RPMI/BSA	new	CD14	71.45	65.57052298	89.3125	3.5	21.37821529	9.38866975
313	Unfrozen Fraunhofer I	Unfrozen	NA	CD14	87.2	100	100	NA	65.48153262	11.08078603
313	Unfrozen Fraunhofer II	Unfrozen	NA	CD14	86.1	100	100	NA	65.48153262	11.08078603
313	Unfrozen Filoceth	Unfrozen	NA	CD14	90.9	100	100	NA	65.48153262	11.08078603
313	Unfrozen FBS	Unfrozen	NA	CD14	91.6	100	100	NA	65.48153262	11.08078603
313	HANC as Fraunhofer	10% DMSO	NA	CD14	80.75	56.59302727	88.15502183	1	22.07455989	-0.76419214
313	HANC	10% DMSO	NA	CD14	81.45	34.51846738	88.91921397	1	0	0
313	Fraunhofer I	Fraunhofer I	NA	CD14	86.75	74.69670711	99.48394495	1	40.17823973	10.56473098
313	Fraunhofer II	Fraunhofer II	NA	CD14	81.7	59.17535854	94.88966318	1	24.65689116	5.970449209
313	Seattle Fraunhofer HES	6% DMSO 5% EG 6% HES	new	CD14	87.95	75.11218502	96.01528384	1	40.59371764	7.096069869
313	Seattle Fraunhofer HES BSA	6% DMSO 5% EG 6% HES in RPMI/BSA	new	CD14	87.8	64.08083442	101.9744483	1	29.56236704	13.05523434
313	Seattle Fraunhofer HES BSA 2.5C	6% DMSO 5% EG 6% HES in RPMI/BSA	new	CD14	87.05	61.06584094	101.1033682	2.5	26.54737356	12.1841542
313	Seattle Fraunhofer HES BSA set 2	6% DMSO 5% EG 6% HES in RPMI/BSA	new	CD14	85.85	53.68318123	99.70963995	1	19.16471385	10.79042598
313	Seattle Fraunhofer HES BSA set 2 10C	6% DMSO 5% EG 6% HES in RPMI/BSA	new	CD14	79.7	39.9934811	92.56678281	10	5.475013715	3.647568837
313	Filoceth	Filoceth	NA	CD14	87.55	58.22724379	96.31463146	1	23.70877641	7.395417489
315	Unfrozen Filoceth	Unfrozen	NA	CD14	95.5	100	100	NA	NA	NA
315	Unfrozen Fraunhofer II	Unfrozen	NA	CD14	90.1	100	100	NA	NA	NA
315	Seattle Fraunhofer HES BSA	6% DMSO 5% EG 6% HES in RPMI/BSA	new	CD14	90.5	61.7967853	100.4439512	1	NA	NA
315	Seattle Fraunhofer HES BSA 2.5C	6% DMSO 5% EG 6% HES in RPMI/BSA	new	CD14	86	68.08266361	95.44950055	2.5	NA	NA
315	Seattle Fraunhofer HES BSA set 2	6% DMSO 5% EG 6% HES in RPMI/BSA	new	CD14	85.95	62.84921546	95.39400666	1	NA	NA
315	Seattle Fraunhofer HES BSA set 2 10C	6% DMSO 5% EG 6% HES in RPMI/BSA	new	CD14	52.6	28.87485649	58.37957825	10	NA	NA
315	Filoceth	Filoceth	NA	CD14	82.05	55.48811763	85.91623037	1	NA	NA
319	Unfrozen FBS	Unfrozen	NA	CD14	93.1	100	100	NA	57.69622834	14.66165414
319	Unfrozen Filoceth	Unfrozen	NA	CD14	91	100	100	NA	57.69622834	14.66165414
323	Unfrozen FBS	Unfrozen	NA	CD14	89.4	100	100	NA	59.22903064	6.935123043
323	Unfrozen Filoceth	Unfrozen	NA	CD14	86.6	100	100	NA	59.22903064	6.935123043
319	HANC	10% DMSO	NA	CD14	79.45	42.30377166	85.33834586	1	0	0
319	HANC A	10% DMSO	NA	CD14	77.55	49.37138974	83.29752954	1	7.067618077	-2.040816327
319	HANC B	10% DMSO	NA	CD14	76.3	44.92014951	81.95488722	1	2.616377846	-3.383458647
319	HANC C	10% DMSO	NA	CD14	80.5	54.1624193	86.46616541	1	11.85864764	1.127819549
319	HANC D	10% DMSO	NA	CD14	81.35	47.53652735	87.37916219	1	5.232755691	2.040816327
319	Seattle Fraunhofer HES	6% DMSO 5% EG 6% HES in FBS	new	CD14	76.85	62.30037377	82.54564984	1	19.99660211	-2.792696026
319	Filoceth	Filoceth	NA	CD14	71.4	45.3223594	78.46153846	1	3.018587735	-6.876807403
326	Unfrozen FBS	Unfrozen	NA	CD14	93.8	100	100	NA	65.47968161	11.03411514
326	Unfrozen Filoceth	Unfrozen	NA	CD14	93.5	100	100	NA	65.47968161	11.03411514
323	HANC	10% DMSO	NA	CD14	83.2	40.77096936	93.06487696	1	0	0
323	HANC A	10% DMSO	NA	CD14	80.85	54.43244601	90.43624161	1	13.66147664	-2.628635347
323	HANC B	10% DMSO	NA	CD14	83.75	41.79432446	93.68008949	1	1.023355098	0.615212528
323	HANC C	10% DMSO	NA	CD14	78.25	52.31039679	87.52796421	1	11.53942742	-5.536912752
323	HANC D	10% DMSO	NA	CD14	79.55	45.39176293	88.98210291	1	4.620793571	-4.082774049
323	Seattle Fraunhofer HES	6% DMSO 5% EG 6% HES in FBS	new	CD14	82.85	71.36489201	92.67337808	1	30.59392265	-0.391498881
323	Filoceth	Filoceth	NA	CD14	86.85	81.44674086	100.2886836	1	40.6757715	7.223806645
326	HANC	10% DMSO	NA	CD14	83.45	34.52031839	88.96588486	1	0	0
326	HANC A	10% DMSO	NA	CD14	80.95	39.42186845	86.30063966	1	4.901550063	-2.665245203
326	HANC B	10% DMSO	NA	CD14	84.85	35.22203603	90.45842217	1	0.701717637	1.492537313
326	HANC C	10% DMSO	NA	CD14	80.75	46.9836615	86.08742004	1	12.46334311	-2.878464819
326	HANC D	10% DMSO	NA	CD14	82.8	36.1855886	88.27292111	1	1.665270214	-0.692963753
326	Seattle Fraunhofer HES	6% DMSO 5% EG 6% HES in FBS	new	CD14	87.35	75.0104734	93.12366738	1	40.49015501	4.157782516
326	Filoceth	Filoceth	NA	CD14	87.95	52.52151291	94.06417112	1	18.00119452	5.098286262
328	Unfrozen FBS	Unfrozen	NA	CD14	95.7	100	100	NA	27.45323996	6.478578892
328	Unfrozen Filoceth	Unfrozen	NA	CD14	95.2	100	100	NA	27.45323996	6.478578892
329	Unfrozen FBS	Unfrozen	NA	CD14	96.7	100	100	NA	39.74292616	1.034126163
329	Unfrozen Filoceth	Unfrozen	NA	CD14	94	100	100	NA	39.74292616	1.034126163
328	HANC	10% DMSO	NA	CD14	89.5	72.54676004	93.52142111	1	0	0
328	HANC A	10% DMSO	NA	CD14	84.55	83.05336406	88.34900731	1	10.50660402	-5.172413793
328	HANC B	10% DMSO	NA	CD14	90.15	79.95745058	94.20062696	1	7.410690542	0.679205852
328	HANC C	10% DMSO	NA	CD14	79.15	68.30068256	82.70637409	1	-4.246077475	-10.81504702
328	HANC D	10% DMSO	NA	CD14	90.55	74.52131903	94.61859979	1	1.974558993	1.097178683
328	Seattle Fraunhofer HES	6% DMSO 5% EG 6% HES	new	CD14	90.05	93.18544455	94.09613375	1	20.63868451	0.574712644
328	Filoceth	Filoceth	NA	CD14	85	90.13275213	89.28571429	1	17.58599209	-4.235706822
329	HANC	10% DMSO	NA	CD14	95.7	60.25707384	98.96587384	1	0	0
329	HANC A	10% DMSO	NA	CD14	95.8	57.91062802	99.06928645	1	-2.346445825	0.103412616
329	HANC B	10% DMSO	NA	CD14	94.9	52.98481712	98.13857291	1	-7.272256729	-0.827300931
329	HANC C	10% DMSO	NA	CD14	94.35	68.96135266	97.56980352	1	8.704278813	-1.396070321
329	HANC D	10% DMSO	NA	CD14	94.55	55.7194617	97.77662875	1	-4.537612146	-1.189245088
329	Seattle Fraunhofer HES	6% DMSO 5% EG 6% HES	new	CD14	93.25	72.51552795	96.43226474	1	12.25845411	-2.5336091
329	Filoceth	Filoceth	NA	CD14	93.15	51.62194043	99.09574468	1	-8.635133413	0.129870844
278	Unfrozen FBS	Unfrozen	NA	CD3	64.1	100	100	NA	30.13446568	13.9625585
278	Unfrozen Fraunhofer I	Unfrozen	NA	CD3	67.7	100	100	NA	30.13446568	13.9625585
278	Unfrozen Fraunhofer II	Unfrozen	NA	CD3	70	100	100	NA	30.13446568	13.9625585
279	Unfrozen FBS	Unfrozen	NA	CD3	66.3	100	100	NA	29.32868277	12.5188537
279	Unfrozen Fraunhofer I	Unfrozen	NA	CD3	66.5	100	100	NA	29.32868277	12.5188537
279	Unfrozen Fraunhofer II	Unfrozen	NA	CD3	67.5	100	100	NA	29.32868277	12.5188537
278	Roederer	10% DMSO	NA	CD3	60.95	73.27671621	95.08580343	1	3.411181883	9.048361934
278	HANC	10% DMSO	NA	CD3	55.15	69.86553432	86.0374415	1	0	0
278	Fraunhofer I	Fraunhofer I	NA	CD3	62.35	74.48689291	92.09748892	1	4.621358584	6.060047424
278	Fraunhofer II	Fraunhofer II	NA	CD3	65.7	81.87583445	93.85714286	1	12.01030012	7.819701359
278	Seattle slow	6% DMSO 5% EG 50 mM trehalose	old	CD3	51.65	56.40481246	80.57722309	1	-13.46072187	-5.460218409
278	Seattle fast	6% DMSO 5% EG 50 mM trehalose	old	CD3	41.35	46.73036093	64.50858034	1	-23.13517339	-21.52886115
281	Unfrozen FBS	Unfrozen	NA	CD3	82.1	100	100	NA	51.31570564	7.24725944
281	Unfrozen Fraunhofer I	Unfrozen	NA	CD3	78.8	100	100	NA	51.31570564	7.24725944
281	Unfrozen Fraunhofer II	Unfrozen	NA	CD3	81.5	100	100	NA	51.31570564	7.24725944
279	Roederer	10% DMSO	NA	CD3	64.1	73.6834173	96.68174962	1	3.012100073	9.200603318
279	HANC	10% DMSO	NA	CD3	58	70.67131723	87.4811463	1	0	0
279	Fraunhofer I	Fraunhofer I	NA	CD3	70.5	88.89501591	106.0150376	1	18.22369868	18.53389129
279	Fraunhofer II	Fraunhofer II	NA	CD3	67.35	86.68476009	99.77777778	1	16.01344286	12.29663147
279	Seattle slow	6% DMSO 5% EG 50 mM trehalose	old	CD3	51.55	66.65805451	77.75263952	1	-4.013262714	-9.728506787
279	Seattle fast	6% DMSO 5% EG 50 mM trehalose	old	CD3	49.25	51.27890453	74.28355958	1	-19.39241269	-13.19758673
283	Unfrozen FBS	Unfrozen	NA	CD3	86	100	100	NA	49.80274638	12.44186047
283	Unfrozen Fraunhofer I	Unfrozen	NA	CD3	86.3	100	100	NA	49.80274638	12.44186047
283	Unfrozen Fraunhofer II	Unfrozen	NA	CD3	86	100	100	NA	49.80274638	12.44186047
281	Roederer	10% DMSO	NA	CD3	75.2	40.60528831	91.5956151	1	-8.079006053	-1.157125457
281	Fraunhofer I	Fraunhofer I	NA	CD3	75.4	74.88650872	95.68527919	1	26.20221436	2.932538628
281	Fraunhofer II	Fraunhofer II	NA	CD3	75.9	67.75011526	93.12883436	1	19.0658209	0.376093796
281	Seattle fast	6% DMSO 5% EG 50 mM trehalose	old	CD3	71.05	59.88212807	86.5408039	1	11.19783371	-6.211936663
281	HANC	10% DMSO	NA	CD3	76.15	48.68429436	92.75274056	1	0	0
283	Seattle slow	6% DMSO 5% EG 50 mM trehalose	old	CD3	69.9	71.9577422	81.27906977	1	21.76048858	-6.279069767
283	Seattle fast	6% DMSO 5% EG 50 mM trehalose	old	CD3	70.1	74.95258326	81.51162791	1	24.75532964	-6.046511628
283	Roederer	10% DMSO	NA	CD3	78.05	49.66049617	90.75581395	1	-0.536757454	3.197674419
283	HANC	10% DMSO	NA	CD3	75.3	50.19725362	87.55813953	1	0	0
283	Fraunhofer I	Fraunhofer I	NA	CD3	82.15	81.11516975	95.19119351	1	30.91791612	7.633053976
283	Fraunhofer II	Fraunhofer II	NA	CD3	80.95	78.68778458	94.12790698	1	28.49053096	6.569767442
286	Unfrozen FBS	Unfrozen	NA	CD3	83.9	100	100	NA	43.81955302	7.508939213
286	Unfrozen Fraunhofer I	Unfrozen	NA	CD3	80.9	100	100	NA	43.81955302	7.508939213
286	Unfrozen Fraunhofer II	Unfrozen	NA	CD3	83	100	100	NA	43.81955302	7.508939213
286	Roederer	10% DMSO	NA	CD3	79.5	62.3057114	94.7556615	1	6.125264416	2.264600715
286	HANC	10% DMSO	NA	CD3	77.6	56.18044698	92.49106079	1	0	0
286	Fraunhofer I	Fraunhofer I	NA	CD3	81.25	82.25140316	100.4326329	1	26.07095618	7.941572093
286	Fraunhofer II	Fraunhofer II	NA	CD3	78.45	70.57084608	94.51807229	1	14.3903991	2.027011503
286	Seattle Fraunhofer	6% DMSO 5% EG 50 mM trehalose	new	CD3	79.1	67.13878414	94.27890346	1	10.95833717	1.78784267
286	Seattle fast	6% DMSO 5% EG 50 mM trehalose	new	CD3	75.65	59.26607192	90.16686532	1	3.085624943	-2.324195471
289	Unfrozen FBS	Unfrozen	NA	CD3	82.7	100	100	NA	77.34748804	11.85006046
289	Unfrozen Fraunhofer II	Unfrozen	NA	CD3	84.1	100	100	NA	77.34748804	11.85006046
289	Seattle Fraunhofer	6% DMSO 5% EG 50 mM trehalose	new	CD3	83.75	63.85316986	101.2696493	1	41.20065789	13.11970979
289	Seattle slow	6% DMSO 5% EG 50 mM trehalose	new	CD3	81.15	66.59688995	98.12575574	1	43.94437799	9.975816203
289	Seattle Fraunhofer HES	6% DMSO 5% EG 6% HES	new	CD3	80.3	76.12141148	97.09794438	1	53.46889952	8.948004837
289	Seattle Fraunhofer old EG	6% DMSO 5% EG 50 mM trehalose	old	CD3	79.1	63.21770335	95.64691657	1	40.56519139	7.496977025
289	HANC	10% DMSO	NA	CD3	72.9	22.65251196	88.14993954	1	0	0
289	Fraunhofer II	Fraunhofer II	NA	CD3	80.2	64.22025355	95.3626635	1	41.56774159	7.212723955
292	Unfrozen FBS	Unfrozen	NA	CD3	80.8	100	100	NA	21.48713196	2.784653465
292	Unfrozen Fraunhofer I	Unfrozen	NA	CD3	83.8	100	100	NA	21.48713196	2.784653465
292	Unfrozen Fraunhofer II	Unfrozen	NA	CD3	84.1	100	100	NA	21.48713196	2.784653465
292	HANC thawed as Fraunhofer	10% DMSO	NA	CD3	80.05	72.83720682	99.07178218	1	-5.675661225	1.856435644
292	HANC	10% DMSO	NA	CD3	78.55	78.51286804	97.21534653	1	0	0
292	Fraunhofer I	Fraunhofer I	NA	CD3	82.45	86.94816963	98.38902148	1	8.435301586	1.173674945
292	Fraunhofer II	Fraunhofer II	NA	CD3	82	90.53876756	97.50297265	1	12.02589952	0.287626117
292	Seattle slow	6% DMSO 5% EG 50 mM trehalose	new	CD3	78.8	73.02791046	97.52475248	1	-5.484957582	0.309405941
292	Seattle Fraunhofer	6% DMSO 5% EG 50 mM trehalose	new	CD3	80.65	80.54822842	99.81435644	1	2.035360376	2.599009901
292	Seattle Fraunhofer HES	6% DMSO 5% EG 6% HES	new	CD3	82.45	85.41473587	102.0420792	1	6.901867826	4.826732673
292	Seattle Fraunhofer old EG	6% DMSO 5% EG 50 mM trehalose	old	CD3	80.55	78.99586512	99.69059406	1	0.482997077	2.475247525
294	Unfrozen FBS	Unfrozen	NA	CD3	87.2	100	100	NA	35.34824008	5.389908257
294	Unfrozen Fraunhofer I	Unfrozen	NA	CD3	86.7	100	100	NA	35.34824008	5.389908257
294	Unfrozen Fraunhofer II	Unfrozen	NA	CD3	89.2	100	100	NA	35.34824008	5.389908257
294	HANC thawed as Fraunhofer	10% DMSO	NA	CD3	83.9	75.35929532	96.21559633	1	10.70753539	1.605504587
294	HANC	10% DMSO	NA	CD3	82.5	64.65175992	94.61009174	1	0	0
294	Fraunhofer I	Fraunhofer I	NA	CD3	85.8	83.3867719	98.96193772	1	18.73501198	4.351845973
294	Fraunhofer II	Fraunhofer II	NA	CD3	84.9	78.06933538	95.1793722	1	13.41757545	0.569280454
294	Seattle slow	6% DMSO 5% EG 50 mM trehalose	new	CD3	81.8	74.7013302	93.80733945	1	10.04957027	-0.802752294
294	Seattle Fraunhofer 5C	6% DMSO 5% EG 50 mM trehalose	new	CD3	83	73.62433579	95.18348624	5	8.972575871	0.573394495
294	Seattle Fraunhofer 2.5C	6% DMSO 5% EG 50 mM trehalose	new	CD3	87.8	69.85128918	100.6880734	2.5	5.199529261	6.077981651
294	Seattle Fraunhofer 0.5C	6% DMSO 5% EG 50 mM trehalose	new	CD3	83.6	73.27484754	95.87155963	0.5	8.623087622	1.26146789
294	Seattle Fraunhofer	6% DMSO 5% EG 50 mM trehalose	new	CD3	85.2	71.5844656	97.70642202	1	6.932705681	3.096330275
294	HANC slow add	10% DMSO	NA	CD3	83.55	62.38543561	95.81422018	1	-2.266324311	1.20412844
294	Seattle Fraunhofer HES	6% DMSO 5% EG 6% HES	new	CD3	85.1	82.240291	97.59174312	1	17.58853108	2.981651376
294	Seattle Fraunhofer old EG	6% DMSO 5% EG 50 mM trehalose	old	CD3	87.3	68.81352306	100.1146789	1	4.161763133	5.504587156
294	Seattle Fraunhofer BSA	6% DMSO 5% EG 50 mM trehalose in RPMI/BSA	new	CD3	83.45	81.33760842	96.25144175	1	16.6858485	1.64135001
295	Unfrozen FBS	Unfrozen	NA	CD3	81	100	100	NA	31.62009225	6.604938272
295	Unfrozen Fraunhofer I	Unfrozen	NA	CD3	79.7	100	100	NA	31.62009225	6.604938272
295	Unfrozen Fraunhofer II	Unfrozen	NA	CD3	80.1	100	100	NA	31.62009225	6.604938272
295	Seattle slow	6% DMSO 5% EG 50 mM trehalose	new	CD3	64.9	60.08635486	80.12345679	1	-8.293552886	-13.27160494
295	Seattle Fraunhofer	6% DMSO 5% EG 50 mM trehalose	new	CD3	75.5	68.18547522	93.20987654	1	-0.194432525	-0.185185185
295	HANC slow add	10% DMSO	NA	CD3	74.45	64.24318816	91.91358025	1	-4.136719588	-1.481481481
295	Seattle Fraunhofer HES	6% DMSO 5% EG 6% HES	new	CD3	79.05	75.02145462	97.59259259	1	6.641546878	4.197530864
295	Seattle Fraunhofer BSA	6% DMSO 5% EG 50 mM trehalose in RPMI/BSA	new	CD3	79.65	88.08326133	99.93726474	1	19.70335358	6.542203014
295	Seattle Fraunhofer old EG	6% DMSO 5% EG 50 mM trehalose	old	CD3	73.8	70.39530144	91.11111111	1	2.015393692	-2.283950617
295	HANC	10% DMSO	NA	CD3	75.65	68.37990775	93.39506173	1	0	0
295	Fraunhofer I	Fraunhofer I	NA	CD3	77.8	78.4471053	97.61606023	1	10.06719755	4.220998497
295	Fraunhofer II	Fraunhofer II	NA	CD3	78.6	82.11521793	98.12734082	1	13.73531018	4.732279096
297	Unfrozen FBS	Unfrozen	NA	CD3	72.2	100	100	NA	34.87477341	11.63434903
297	Unfrozen Fraunhofer I	Unfrozen	NA	CD3	73.9	100	100	NA	34.87477341	11.63434903
297	Unfrozen Fraunhofer II	Unfrozen	NA	CD3	73.4	100	100	NA	34.87477341	11.63434903
297	HANC	10% DMSO	NA	CD3	63.8	65.12522659	88.36565097	1	0	0
297	Fraunhofer I	Fraunhofer I	NA	CD3	68.85	70.32847438	93.16644114	1	5.203247783	4.800790167
297	Fraunhofer II	Fraunhofer II	NA	CD3	65.85	70.90778427	89.71389646	1	5.782557683	1.348245488
297	Seattle Fraunhofer HES	6% DMSO 5% EG 6% HES	new	CD3	65.5	75.56694166	90.72022161	1	10.44171507	2.354570637
297	Seattle Fraunhofer HES BSA	6% DMSO 5% EG 6% HES in RPMI/BSA	new	CD3	68.5	75.60676837	93.32425068	1	10.48154177	4.958599712
297	Seattle Fraunhofer HES BSA 5C	6% DMSO 5% EG 6% HES in RPMI/BSA	new	CD3	64.2	63.13167609	87.46594005	5	-1.993550506	-0.899710915
297	Seattle Fraunhofer HES BSA 2.5C	6% DMSO 5% EG 6% HES in RPMI/BSA	new	CD3	66.15	66.4635939	90.1226158	2.5	1.338367306	1.756964834
297	Seattle Fraunhofer HES BSA 0.5C	6% DMSO 5% EG 6% HES in RPMI/BSA	new	CD3	68.1	60.84016594	92.77929155	0.5	-4.285060649	4.413640584
298	Unfrozen FBS	Unfrozen	NA	CD3	77.4	100	100	NA	32.11456593	6.007751938
298	Unfrozen Fraunhofer I	Unfrozen	NA	CD3	82.2	100	100	NA	32.11456593	6.007751938
298	Unfrozen Fraunhofer II	Unfrozen	NA	CD3	80.6	100	100	NA	32.11456593	6.007751938
298	Seattle Fraunhofer HES	6% DMSO 5% EG 6% HES	new	CD3	74.25	84.05722908	95.93023256	1	16.17179501	1.937984496
298	Seattle Fraunhofer HES BSA	6% DMSO 5% EG 6% HES in RPMI/BSA	new	CD3	77.85	88.90426268	96.58808933	1	21.01882861	2.595841268
298	Seattle Fraunhofer HES BSA 2.5C	6% DMSO 5% EG 6% HES in RPMI/BSA	new	CD3	76.75	84.13070087	95.22332506	2.5	16.2452668	1.231077
298	HANC	10% DMSO	NA	CD3	72.75	67.88543407	93.99224806	1	0	0
298	Fraunhofer I	Fraunhofer I	NA	CD3	74.65	68.51735016	90.81508516	1	0.63191609	-3.177162904
298	Fraunhofer II	Fraunhofer II	NA	CD3	74.7	82.10845618	92.67990074	1	14.22302211	-1.312347318
300	Unfrozen FBS	Unfrozen	NA	CD3	85	100	100	NA	40.04539301	6.058823529
300	Unfrozen Fraunhofer I	Unfrozen	NA	CD3	82.5	100	100	NA	40.04539301	6.058823529
300	Unfrozen Fraunhofer II	Unfrozen	NA	CD3	82.9	100	100	NA	40.04539301	6.058823529
300	Seattle Fraunhofer HES BSA	6% DMSO 5% EG 6% HES in RPMI/BSA	new	CD3	82.65	71.52984577	99.69843185	1	11.57523878	5.757255375
300	Seattle Fraunhofer HES BSA 3C	6% DMSO 5% EG 6% HES in RPMI/BSA	new	CD3	82.35	78.90572914	99.33655006	3	18.95112215	5.39537359
300	Fraunhofer I	Fraunhofer I	NA	CD3	83.7	77.25154656	101.4545455	1	17.29693957	7.513368984
300	Fraunhofer II	Fraunhofer II	NA	CD3	79.3	78.65016223	95.65741858	1	18.69555524	1.716242106
300	Seattle Fraunhofer HES	6% DMSO 5% EG 6% HES	new	CD3	85.95	79.5492554	101.1176471	1	19.5946484	7.176470588
300	HANC	10% DMSO	NA	CD3	79.85	59.95460699	93.94117647	1	0	0
302	Unfrozen FBS	Unfrozen	NA	CD3	84.4	100	100	NA	31.63566297	9.537914692
302	Unfrozen Fraunhofer I	Unfrozen	NA	CD3	84.5	100	100	NA	31.63566297	9.537914692
302	Unfrozen Fraunhofer II	Unfrozen	NA	CD3	83	100	100	NA	31.63566297	9.537914692
302	HANC as Fraunhofer	10% DMSO	NA	CD3	77	74.84498152	91.23222749	1	6.480644496	0.77014218
302	HANC	10% DMSO	NA	CD3	76.35	68.36433703	90.46208531	1	0	0
302	Fraunhofer I	Fraunhofer I	NA	CD3	78.5	67.1015702	92.89940828	1	-1.262766824	2.437322976
302	Fraunhofer II	Fraunhofer II	NA	CD3	77.45	73.24884793	93.31325301	1	4.884510898	2.851167704
302	Seattle Fraunhofer HES	6% DMSO 5% EG 6% HES	new	CD3	76.55	73.14017476	90.69905213	1	4.775837734	0.236966825
302	Seattle Fraunhofer HES BSA	6% DMSO 5% EG 6% HES in RPMI/BSA	new	CD3	78.2	72.36360934	94.21686747	1	3.999272307	3.754782162
302	Seattle Fraunhofer HES BSA 3.5C	6% DMSO 5% EG 6% HES in RPMI/BSA	new	CD3	78.5	59.08726029	94.57831325	3.5	-9.277076734	4.116227945
304	Unfrozen FBS	Unfrozen	NA	CD3	81.2	100	100	NA	51.9335898	15.02463054
304	Unfrozen Fraunhofer I	Unfrozen	NA	CD3	81.2	100	100	NA	51.9335898	15.02463054
304	Unfrozen Fraunhofer II	Unfrozen	NA	CD3	82.7	100	100	NA	51.9335898	15.02463054
306	Unfrozen FBS	Unfrozen	NA	CD3	82.8	100	100	NA	44.70863527	18.71980676
306	Unfrozen Fraunhofer I	Unfrozen	NA	CD3	82.3	100	100	NA	44.70863527	18.71980676
306	Unfrozen Fraunhofer II	Unfrozen	NA	CD3	81.9	100	100	NA	44.70863527	18.71980676
304	HANC as Fraunhofer	10% DMSO	NA	CD3	71.5	64.82756293	88.05418719	1	16.76115273	3.078817734
304	HANC	10% DMSO	NA	CD3	69	48.0664102	84.97536946	1	0	0
304	Fraunhofer I	Fraunhofer I	NA	CD3	75.55	72.3365966	93.04187192	1	24.2701864	8.066502463
304	Fraunhofer II	Fraunhofer II	NA	CD3	73.05	68.8739299	88.33131802	1	20.8075197	3.355948559
304	Seattle Fraunhofer HES	6% DMSO 5% EG 6% HES	new	CD3	76.15	67.03448741	93.78078818	1	18.96807721	8.805418719
304	Seattle Fraunhofer HES BSA	6% DMSO 5% EG 6% HES in RPMI/BSA	new	CD3	76.95	75.11524109	93.0471584	1	27.04883089	8.071788946
304	Seattle Fraunhofer HES BSA 3.5C	6% DMSO 5% EG 6% HES in RPMI/BSA	new	CD3	76.25	75.96400088	92.20072551	3.5	27.89759067	7.225356056
308	Unfrozen FBS	Unfrozen	NA	CD3	75.1	100	100	NA	57.21916607	12.98268975
308	Unfrozen Fraunhofer I	Unfrozen	NA	CD3	73.1	100	100	NA	57.21916607	12.98268975
308	Unfrozen Fraunhofer II	Unfrozen	NA	CD3	76.6	100	100	NA	57.21916607	12.98268975
306	HANC as Fraunhofer	10% DMSO	NA	CD3	69.25	65.48913043	83.6352657	1	10.1977657	2.355072464
306	HANC	10% DMSO	NA	CD3	67.3	55.29136473	81.28019324	1	0	0
306	Fraunhofer I	Fraunhofer I	NA	CD3	72.8	80.03937008	88.45686513	1	24.74800534	7.176671891
306	Fraunhofer II	Fraunhofer II	NA	CD3	71.35	70.97275166	87.11843712	1	15.68138692	5.838243882
306	Seattle Fraunhofer HES	6% DMSO 5% EG 6% HES	new	CD3	69.95	68.02536232	84.48067633	1	12.73399758	3.200483092
306	Seattle Fraunhofer HES BSA	6% DMSO 5% EG 6% HES in RPMI/BSA	new	CD3	73.35	69.51856558	89.56043956	1	14.22720085	8.280246324
306	Seattle Fraunhofer HES BSA 3.5C	6% DMSO 5% EG 6% HES in RPMI/BSA	new	CD3	71.4	75.05294367	87.17948718	3.5	19.76157893	5.899293943
308	HANC as Fraunhofer	10% DMSO	NA	CD3	68.75	52.1446225	91.54460719	1	9.363788567	4.527296937
308	HANC	10% DMSO	NA	CD3	65.35	42.78083393	87.01731025	1	0	0
308	Fraunhofer I	Fraunhofer I	NA	CD3	71.9	63.06143521	98.35841313	1	20.28060128	11.34110288
308	Fraunhofer II	Fraunhofer II	NA	CD3	70.6	49.57511784	92.16710183	1	6.794283907	5.149791575
308	Seattle Fraunhofer HES	6% DMSO 5% EG 6% HES	new	CD3	70.25	59.79430758	93.54194407	1	17.01347365	6.524633822
308	Seattle Fraunhofer HES BSA	6% DMSO 5% EG 6% HES in RPMI/BSA	new	CD3	70.9	49.24317865	92.55874674	1	6.462344718	5.541436483
308	Seattle Fraunhofer HES BSA 3.5C	6% DMSO 5% EG 6% HES in RPMI/BSA	new	CD3	72	52.08125871	93.99477807	3.5	9.300424782	6.977467815
309	Unfrozen FBS	Unfrozen	NA	CD3	74.9	100	100	NA	51.63497423	13.61815754
309	Unfrozen Fraunhofer I	Unfrozen	NA	CD3	70.8	100	100	NA	51.63497423	13.61815754
309	Unfrozen Fraunhofer II	Unfrozen	NA	CD3	73.9	100	100	NA	51.63497423	13.61815754
309	HANC as Fraunhofer	10% DMSO	NA	CD3	70.1	73.03181091	93.59145527	1	24.66678514	7.209612817
309	HANC	10% DMSO	NA	CD3	64.7	48.36502577	86.38184246	1	0	0
309	Fraunhofer I	Fraunhofer I	NA	CD3	71.05	79.30361358	100.3531073	1	30.93858781	13.97126489
309	Fraunhofer II	Fraunhofer II	NA	CD3	72.05	78.37746096	97.49661705	1	30.0124352	11.11477459
309	Seattle Fraunhofer HES	6% DMSO 5% EG 6% HES	new	CD3	72.3	76.46614537	96.52870494	1	28.1011196	10.14686248
309	Seattle Fraunhofer HES BSA	6% DMSO 5% EG 6% HES in RPMI/BSA	new	CD3	72.2	74.31383959	97.69959405	1	25.94881382	11.31775159
309	Seattle Fraunhofer HES BSA 3.5C	6% DMSO 5% EG 6% HES in RPMI/BSA	new	CD3	71.2	76.4329357	96.34641407	3.5	28.06790993	9.964571616
313	Unfrozen Fraunhofer I	Unfrozen	NA	CD3	83.6	100	100	NA	58.881487	25.35714286
313	Unfrozen Fraunhofer II	Unfrozen	NA	CD3	83.4	100	100	NA	58.881487	25.35714286
313	Unfrozen Filoceth	Unfrozen	NA	CD3	84.2	100	100	NA	58.881487	25.35714286
313	Unfrozen FBS	Unfrozen	NA	CD3	84	100	100	NA	58.881487	25.35714286
313	HANC as Fraunhofer	10% DMSO	NA	CD3	67.45	53.71284823	80.29761905	1	12.59433523	5.654761905
313	HANC	10% DMSO	NA	CD3	62.7	41.118513	74.64285714	1	0	0
313	Fraunhofer I	Fraunhofer I	NA	CD3	64.8	52.95937762	77.51196172	1	11.84086463	2.86910458
313	Fraunhofer II	Fraunhofer II	NA	CD3	65.35	52.94480419	78.35731415	1	11.8262912	3.714457006
313	Seattle Fraunhofer HES	6% DMSO 5% EG 6% HES	new	CD3	71.85	68.62247275	85.53571429	1	27.50395975	10.89285714
313	Seattle Fraunhofer HES BSA	6% DMSO 5% EG 6% HES in RPMI/BSA	new	CD3	70.15	57.3080481	84.11270983	1	16.18953511	9.469852689
313	Seattle Fraunhofer HES BSA 2.5C	6% DMSO 5% EG 6% HES in RPMI/BSA	new	CD3	69	53.98000088	82.73381295	2.5	12.86148788	8.090955807
313	Seattle Fraunhofer HES BSA set 2	6% DMSO 5% EG 6% HES in RPMI/BSA	new	CD3	69.4	48.46923043	83.21342926	1	7.350717433	8.570572114
313	Seattle Fraunhofer HES BSA set 2 10C	6% DMSO 5% EG 6% HES in RPMI/BSA	new	CD3	66.5	45.3746531	79.73621103	10	4.256140102	5.093353888
313	Filoceth	Filoceth	NA	CD3	69.1	48.31748839	82.06650831	1	7.198975395	7.423651171
315	Unfrozen Filoceth	Unfrozen	NA	CD3	69.5	100	100	NA	NA	NA
315	Unfrozen Fraunhofer II	Unfrozen	NA	CD3	69.1	100	100	NA	NA	NA
315	Seattle Fraunhofer HES BSA	6% DMSO 5% EG 6% HES in RPMI/BSA	new	CD3	70.2	59.94252087	101.5918958	1	NA	NA
315	Seattle Fraunhofer HES BSA 2.5C	6% DMSO 5% EG 6% HES in RPMI/BSA	new	CD3	68.35	66.72368961	98.9146165	2.5	NA	NA
315	Seattle Fraunhofer HES BSA set 2	6% DMSO 5% EG 6% HES in RPMI/BSA	new	CD3	64.4	60.33940057	93.19826339	1	NA	NA
315	Seattle Fraunhofer HES BSA set 2 10C	6% DMSO 5% EG 6% HES in RPMI/BSA	new	CD3	64.65	62.93280416	93.56005789	10	NA	NA
315	Filoceth	Filoceth	NA	CD3	65.9	60.98449715	94.82014388	1	NA	NA
319	Unfrozen FBS	Unfrozen	NA	CD3	82.5	100	100	NA	49.4689762	15.51515152
319	Unfrozen Filoceth	Unfrozen	NA	CD3	80.4	100	100	NA	49.4689762	15.51515152
323	Unfrozen FBS	Unfrozen	NA	CD3	73.2	100	100	NA	47.68433106	6.693989071
323	Unfrozen Filoceth	Unfrozen	NA	CD3	76.2	100	100	NA	47.68433106	6.693989071
319	HANC	10% DMSO	NA	CD3	69.7	50.5310238	84.48484848	1	0	0
319	HANC A	10% DMSO	NA	CD3	67.2	51.09839745	81.45454545	1	0.567373645	-3.03030303
319	HANC B	10% DMSO	NA	CD3	68.75	54.30350539	83.33333333	1	3.772481588	-1.151515152
319	HANC C	10% DMSO	NA	CD3	64.3	56.71365806	77.93939394	1	6.182634257	-6.545454545
319	HANC D	10% DMSO	NA	CD3	69.8	57.12614976	84.60606061	1	6.59512596	0.121212121
319	Seattle Fraunhofer HES	6% DMSO 5% EG 6% HES in FBS	new	CD3	67.15	62.90893574	81.39393939	1	12.37791194	-3.090909091
319	Filoceth	Filoceth	NA	CD3	64.85	51.97324415	80.65920398	1	1.442220346	-3.825644505
326	Unfrozen FBS	Unfrozen	NA	CD3	77.7	100	100	NA	52.01305767	2.123552124
326	Unfrozen Filoceth	Unfrozen	NA	CD3	78	100	100	NA	52.01305767	2.123552124
323	HANC	10% DMSO	NA	CD3	68.3	52.31566894	93.30601093	1	0	0
323	HANC A	10% DMSO	NA	CD3	70.8	58.94777021	96.72131148	1	6.632101279	3.415300546
323	HANC B	10% DMSO	NA	CD3	66.95	52.36656276	91.46174863	1	0.050893823	-1.844262295
323	HANC C	10% DMSO	NA	CD3	65.85	62.17316623	89.95901639	1	9.857497296	-3.346994536
323	HANC D	10% DMSO	NA	CD3	66.2	53.48940772	90.43715847	1	1.173738787	-2.868852459
323	Seattle Fraunhofer HES	6% DMSO 5% EG 6% HES in FBS	new	CD3	65.6	73.60519117	89.61748634	1	21.28952223	-3.68852459
323	Filoceth	Filoceth	NA	CD3	73.45	54.79963662	96.39107612	1	2.483967685	3.085065187
326	HANC	10% DMSO	NA	CD3	76.05	47.98694233	97.87644788	1	0	0
326	HANC A	10% DMSO	NA	CD3	74.7	50.7616975	96.13899614	1	2.774755169	-1.737451737
326	HANC B	10% DMSO	NA	CD3	74.45	51.86797243	95.81724582	1	3.881030105	-2.059202059
326	HANC C	10% DMSO	NA	CD3	75.95	65.77801959	97.74774775	1	17.79107726	-0.128700129
326	HANC D	10% DMSO	NA	CD3	73.4	52.99238303	94.46589447	1	5.005440696	-3.410553411
326	Seattle Fraunhofer HES	6% DMSO 5% EG 6% HES in FBS	new	CD3	74.55	83.82299601	95.94594595	1	35.83605368	-1.930501931
326	Filoceth	Filoceth	NA	CD3	82.2	53.79812695	105.3846154	1	5.811184622	7.508167508
328	Unfrozen FBS	Unfrozen	NA	CD3	73	100	100	NA	28.01035473	-1.369863014
328	Unfrozen Filoceth	Unfrozen	NA	CD3	73.5	100	100	NA	28.01035473	-1.369863014
329	Unfrozen FBS	Unfrozen	NA	CD3	69.6	100	100	NA	22.10463831	0.790229885
329	Unfrozen Filoceth	Unfrozen	NA	CD3	69.4	100	100	NA	22.10463831	0.790229885
328	HANC	10% DMSO	NA	CD3	74	71.98964527	101.369863	1	0	0
328	HANC A	10% DMSO	NA	CD3	69.15	78.38551147	94.7260274	1	6.395866197	-6.643835616
328	HANC B	10% DMSO	NA	CD3	71.7	74.03632245	98.21917808	1	2.046677183	-3.150684932
328	HANC C	10% DMSO	NA	CD3	69.05	75.58953201	94.5890411	1	3.599886745	-6.780821918
328	HANC D	10% DMSO	NA	CD3	75.25	72.05638474	103.0821918	1	0.066739473	1.712328767
328	Seattle Fraunhofer HES	6% DMSO 5% EG 6% HES	new	CD3	72.85	84.59329369	99.79452055	1	12.60364842	-1.575342466
328	Filoceth	Filoceth	NA	CD3	72.2	83.30166066	98.23129252	1	11.31201539	-3.138570497
329	HANC	10% DMSO	NA	CD3	69.05	77.89536169	99.20977011	1	0	0
329	HANC A	10% DMSO	NA	CD3	71.65	73.03803169	102.9454023	1	-4.857330004	3.735632184
329	HANC B	10% DMSO	NA	CD3	69.1	72.67368076	99.2816092	1	-5.221680927	0.07183908
329	HANC C	10% DMSO	NA	CD3	66.1	80.8265444	94.97126437	1	2.931182708	-4.238505747
329	HANC D	10% DMSO	NA	CD3	69.05	75.26712245	99.20977011	1	-2.628239243	1.42E-14
329	Seattle Fraunhofer HES	6% DMSO 5% EG 6% HES	new	CD3	69.35	81.50202645	99.6408046	1	3.606664756	0.431034483
329	Filoceth	Filoceth	NA	CD3	69.75	63.46329403	100.5043228	1	-14.43206766	1.294552652
