# Supplementary material for: Cryopreservation of Human Mucosal Leukocytes
Source: PLoS One. 2016 May 27;11(5):e0156293. doi: 10.1371/journal.pone.0156293 (PMC4883784; doi:10.1371/journal.pone.0156293)
Supplement: S2 File — Contains the complete R code and raw data needed to reproduce the analyses reported here, as well as generate all figures. (ZIP) [file pone.0156293.s003.zip › Supporting File S4 - Analysis code and data/Supporting File S4 - Analysis code and data/data/objective-1-cd45.csv]

TissueID	Condition	PercentCD45
278	Unfrozen FBS	12.5
278	Unfrozen Fraunhofer I	13.3
278	Unfrozen Fraunhofer II	12.3
279	Unfrozen FBS	22.1
279	Unfrozen Fraunhofer I	19.6
279	Unfrozen Fraunhofer II	19.2
278	Roederer	29.6
278	Roederer	27.9
278	HANC	28.3
278	HANC	30.5
278	Fraunhofer I	24.5
278	Fraunhofer I	24.2
278	Fraunhofer II	23.7
278	Fraunhofer II	24
278	Seattle slow	24.9
278	Seattle slow	26.6
278	Seattle fast	23.5
278	Seattle fast	23.4
281	Unfrozen FBS	6.38
281	Unfrozen Fraunhofer I	6.22
281	Unfrozen Fraunhofer II	6.04
279	Roederer	38.9
279	Roederer	39.1
279	HANC	38.9
279	HANC	40.2
279	Fraunhofer I	33.6
279	Fraunhofer I	33
279	Fraunhofer II	33.2
279	Fraunhofer II	34.7
279	Seattle slow	31.5
279	Seattle slow	31.3
279	Seattle fast	31.3
279	Seattle fast	32.1
283	Unfrozen FBS	12.3
283	Unfrozen Fraunhofer I	11.4
283	Unfrozen Fraunhofer II	11.7
281	Roederer	19.1
281	Roederer	16
281	Fraunhofer I	14.8
281	Fraunhofer I	12.4
281	Fraunhofer II	11.8
281	Fraunhofer II	11.9
281	Seattle slow	10.5
281	Seattle slow	0.149
281	Seattle fast	9.71
281	Seattle fast	10.2
281	HANC	16
281	HANC	14.7
283	Seattle slow	19.6
283	Seattle slow	19.2
283	Seattle fast	19.9
283	Seattle fast	20.1
283	Roederer	19.5
283	Roederer	21.9
283	HANC	22.7
283	HANC	23.6
283	Fraunhofer I	18.8
283	Fraunhofer I	19.3
283	Fraunhofer II	20.9
283	Fraunhofer II	20.5
286	Unfrozen FBS	7.68
286	Unfrozen Fraunhofer I	6.91
286	Unfrozen Fraunhofer II	6.5
286	Roederer	10.8
286	Roederer	12.2
286	HANC	15.9
286	HANC	15.7
286	Fraunhofer I	13.1
286	Fraunhofer I	12.4
286	Fraunhofer II	13
286	Fraunhofer II	8.99
286	Seattle Fraunhofer	9.31
286	Seattle Fraunhofer	14.2
286	Seattle Fast	15.2
286	Seattle Fast	14.8
289	Unfrozen FBS	5.29
289	Unfrozen Fraunhofer II	4.03
289	Seattle Fraunhofer	6.22
289	Seattle Fraunhofer	6.6
289	Seattle slow	6.28
289	Seattle slow	6.31
289	Seattle Fraunhofer HES	6.59
289	Seattle Fraunhofer HES	6.8
289	Seattle Fraunhofer old EG	6.37
289	Seattle Fraunhofer old EG	6.37
289	HANC	6.76
289	HANC	5.7
289	Fraunhofer II	6.15
289	Fraunhofer II	6.55
292	Unfrozen FBS	13
292	Unfrozen Fraunhofer I	12.9
292	Unfrozen Fraunhofer II	12.2
292	HANC thawed as Fraunhofer	13.8
292	HANC thawed as Fraunhofer	16.1
292	HANC	19.4
292	HANC	17.9
292	Fraunhofer I	15.1
292	Fraunhofer I	16.8
292	Fraunhofer II	15.6
292	Fraunhofer II	16
292	Seattle slow	14
292	Seattle slow	15.4
292	Seattle Fraunhofer	16.6
292	Seattler Fraunhofer	16.9
292	Seattle Fraunhofer HES	15.8
292	Seattle Fraunhofer HES	16.2
292	Seattle Fraunhofer old EG	15.5
292	Seattle Fraunhofer old EG	18.6
294	Unfrozen FBS	11
294	Unfrozen FI	10.2
294	Unfrozen FII	10.7
294	HANC thawed as Fraunhofer	16
294	HANC thawed as Fraunhofer	13.2
294	HANC	16.2
294	HANC	14.5
294	Fraunhofer I	15.4
294	Fraunhofer I	11.8
294	Fraunhofer II	14.1
294	Fraunhofer II	13.6
294	Seattle slow	13.3
294	Seattle slow	14.1
294	Seattle Fraunhofer 5C	14.9
294	Seattle Fraunhofer 5C	14.7
294	Seattle Fraunhofer 2.5C	15.6
294	Seattle Fraunhofer 2.5C	14.2
294	Seattle Fraunhofer 0.5C	12.5
294	Seattle Fraunhofer 0.5C	12.3
294	Seattle Fraunhofer	15.7
294	Seattle Fraunhofer	14.1
294	HANC slow add	16.1
294	HANC slow add	16.7
294	Seattle Fraunhofer HES	14.7
294	Seattle Fraunhofer old EG	14.8
294	Seattle Fraunhofer BSA	14.3
294	Seattle Fraunhofer BSA	13.6
295	Unfrozen FBS	12.1
295	Unfrozen Fraunhofer I	12.1
295	Unfrozen Fraunhofer II	12.5
295	Seattle slow	8.97
295	Seattle Fraunhofer	9.62
295	Seattle Fraunhofer	10.7
295	HANC slow add	7.31
295	HANC slow add	8.68
295	Seattle Fraunhofer HES	9.18
295	Seattle Fraunhofer HES	9.86
295	Seattle Fraunhofer BSA	9.78
295	Seattle Fraunhofer BSA	9.85
295	Seattle Fraunhofer old EG	9.82
295	HANC	7.95
295	HANC	9.17
295	Fraunhofer I	7.69
295	Fraunhofer I	8.65
295	Fraunhofer II	9.54
295	Fraunhofer II	9.58
297	Unfrozen FBS	9.08
297	Unfrozen Fraunhofer I	9.18
297	Unfrozen Fraunhofer II	9.95
297	HANC	12.9
297	HANC	12.3
297	Fraunhofer I	12
297	Fraunhofer I	12.4
297	Fraunhofer II	12.5
297	Fraunhofer II	12.8
297	Seattle Fraunhofer HES	12.5
297	Seattle Fraunhofer HES	12.2
297	Seattle Fraunhofer HES BSA	12
297	Seattle Fraunhofer HES BSA	12.5
297	Seattle Fraunhofer HES BSA 5C	11.4
297	Seattle Fraunhofer HES BSA 5C	12.1
297	Seattle Fraunhofer HES BSA 2.5C	11.7
297	Seattle Fraunhofer HES BSA 2.5C	11.8
297	Seattle Fraunhofer HES BSA 0.5C	11.6
297	Seattle Fraunhofer HES BSA 0.5C	12.3
298	Unfrozen FBS	6.79
298	Unfrozen Fraunhofer I	6.72
298	Unfrozen Fraunhofer II	6.73
298	Seattle Fraunhofer HES	10
298	Seattle Fraunhofer HES	8.58
298	Seattle Fraunhofer HES BSA	8.07
298	Seattle Fraunhofer HES BSA	9.11
298	Seattle Fraunhofer HES BSA 2.5C	9.49
298	Seattle Fraunhofer HES BSA 2.5C	9.58
298	HANC	11
298	HANC	9.83
298	Fraunhofer I	8.34
298	Fraunhofer I	6.78
298	Fraunhofer II	10.2
298	Fraunhofer II	9.07
300	Unfrozen FBS	12.3
300	Unfrozen Fraunhofer I	10.3
300	Unfrozen Fraunhofer II	10
300	Seattle Fraunhofer HES BSA	19.6
300	Seattle Fraunhofer HES BSA	18
300	Seattle Fraunhofer HES BSA 3C	18.1
300	Seattle Fraunhofer HES BSA 3C	18.3
300	Fraunhofer I	19.4
300	Fraunhofer I	18.8
300	Fraunhofer II	19.2
300	Fraunhofer II	18.7
300	Seattle Fraunhofer HES	19.9
300	Seattle Fraunhofer HES	18.8
300	HANC	20.9
300	HANC	19.2
302	Unfrozen FBS	14.1
302	Unfrozen Fraunhofer I	14.4
302	Unfrozen Fraunhofer II	13.5
302	HANC as Fraunhofer	18.2
302	HANC as Fraunhofer	18.7
302	HANC	18.9
302	HANC	18.1
302	Fraunhofer I	20.5
302	Fraunhofer I	17.7
302	Fraunhofer II	20.2
302	Fraunhofer II	18.4
302	Seattle Fraunhofer HES	19.1
302	Seattle Fraunhofer HES	17.6
302	Seattle Fraunhofer HES BSA	19
302	Seattle Fraunhofer HES BSA	19.4
302	Seattle Fraunhofer HES BSA 3.5C	21.6
302	Seattle Fraunhofer HES BSA 3.5C	19.9
304	Unfrozen FBS	13.2
304	Unfrozen Fraunhofer I	13.1
304	Unfrozen Fraunhofer II	13.2
306	Unfrozen FBS	3.77
306	Unfrozen Fraunhofer I	3.63
306	Unfrozen Fraunhofer II	3.8
304	HANC as Fraunhofer	15.2
304	HANC as Fraunhofer	13.6
304	HANC	16
304	HANC	12.4
304	Fraunhofer I	16.2
304	Fraunhofer I	15.1
304	Fraunhofer II	16.4
304	Fraunhofer II	16.4
304	Seattle Fraunhofer HES	14.5
304	Seattle Fraunhofer HES	15.5
304	Seattle Fraunhofer HES BSA	15.3
304	Seattle Fraunhofer HES BSA	16.9
304	Seattle Fraunhofer HES BSA 3.5C	16.8
304	Seattle Fraunhofer HES BSA 3.5C	16.6
308	Unfrozen FBS	9.71
308	Unfrozen Fraunhofer I	8.67
308	Unfrozen Fraunhofer II	9.04
306	HANC as Fraunhofer	6.56
306	HANC as Fraunhofer	7.35
306	HANC	7.37
306	HANC	7.83
306	Fraunhofer I	7.58
306	Fraunhofer I	7.45
306	Fraunhofer II	6.61
306	Fraunhofer II	7.69
306	Seattle Fraunhofer HES	6.83
306	Seattle Fraunhofer HES	7.02
306	Seattle Fraunhofer HES BSA	7.8
306	Seattle Fraunhofer HES BSA	6.9
306	Seattle Fraunhofer HES BSA 3.5C	7.42
306	Seattle Fraunhofer HES BSA 3.5C	7.42
308	HANC as Fraunhofer	12.2
308	HANC as Fraunhofer	12.6
308	HANC	13.6
308	HANC	15.1
308	Fraunhofer I	11.9
308	Fraunhofer I	12.4
308	Fraunhofer II	12.2
308	Fraunhofer II	12.3
308	Seattle Fraunhofer HES	12.6
308	Seattle Fraunhofer HES	12.3
308	Seattle Fraunhofer HES BSA	12
308	Seattle Fraunhofer HES BSA	12.4
308	Seattle Fraunhofer HES BSA 3.5C	11.9
308	Seattle Fraunhofer HES BSA 3.5C	12.5
309	Unfrozen FBS	13.1
309	Unfrozen Fraunhofer I	11.1
309	Unfrozen Fraunhofer II	11.3
309	HANC as Fraunhofer	19.4
309	HANC as Fraunhofer	20.5
309	HANC	19.2
309	HANC	20.9
309	Fraunhofer I	20
309	Fraunhofer I	19.4
309	Fraunhofer II	18.3
309	Fraunhofer II	19.1
309	Seattle Fraunhofer HES	19.3
309	Seattle Fraunhofer HES	21.7
309	Seattle Fraunhofer HES BSA	18.2
309	Seattle Fraunhofer HES BSA	18
309	Seattle Fraunhofer HES BSA 3.5C	17
309	Seattle Fraunhofer HES BSA 3.5C	15.9
313	Unfrozen Fraunhofer I	11
313	Unfrozen Fraunhofer II	10.2
313	Unfrozen Filoceth	10.2
313	Unfrozen FBS	10.4
313	HANC as Fraunhofer	14.6
313	HANC as Fraunhofer	14.4
313	HANC	17.8
313	HANC	15.6
313	Fraunhofer I	15.1
313	Fraunhofer I	14.3
313	Fraunhofer II	15.4
313	Fraunhofer II	14.8
313	Seattle Fraunhofer HES	15.2
313	Seattle Fraunhofer HES	14.8
313	Seattle Fraunhofer HES BSA	14.4
313	Seattle Fraunhofer HES BSA	15.5
313	Seattle Fraunhofer HES BSA 2.5C	14.2
313	Seattle Fraunhofer HES BSA 2.5C	15
313	Seattle Fraunhofer HES BSA set 2	16.6
313	Seattle Fraunhofer HES BSA set 2	19
313	Seattle Fraunhofer HES BSA set 2 10C	16.9
313	Seattle Fraunhofer HES BSA set 2 10C	15.4
313	Filoceth	14.7
313	Filoceth	14.3
315	Unfrozen Filoceth	4.36
315	Unfrozen Fraunhofer II	4.67
315	Seattle Fraunhofer HES BSA	8.08
315	Seattle Fraunhofer HES BSA	8.2
315	Seattle Fraunhofer HES BSA 2.5C	7.99
315	Seattle Fraunhofer HES BSA 2.5C	8.8
315	Seattle Fraunhofer HES BSA set 2	8.59
315	Seattle Fraunhofer HES BSA set 2	8.94
315	Seattle Fraunhofer HES BSA set 2 10C	7.96
315	Seattle Fraunhofer HES BSA set 2 10C	7.69
315	Filoceth	8.27
315	Filoceth	8.2
319	Unfrozen FBS	15.9
319	Unfrozen Filoceth	15.4
323	Unfrozen FBS	14.7
323	Unfrozen Filoceth	10.8
319	HANC	24.4
319	HANC	22.4
319	HANC A	19.4
319	HANC A	19.5
319	HANC B	24.8
319	HANC B	22.4
319	HANC C	22.3
319	HANC C	20.3
319	HANC D	25.1
319	HANC D	25.6
319	Seattle Fraunhofer HES	18.7
319	Seattle Fraunhofer HES	19.5
319	Filoceth	21.7
319	Filoceth	23.6
326	Unfrozen FBS	4.52
326	Unfrozen Filoceth	4.25
323	HANC	22.8
323	HANC	22.5
323	HANC A	22.8
323	HANC A	20.8
323	HANC B	23.8
323	HANC B	24.4
323	HANC C	22.9
323	HANC C	20.4
323	HANC D	24.8
323	HANC D	23.3
323	Seattle Fraunhofer HES	21.2
323	Seattle Fraunhofer HES	20
323	Filoceth	22.1
323	Filoceth	21
326	HANC	8.41
326	HANC	8.83
326	HANC A	8.36
326	HANC A	7.14
326	HANC B	8.09
326	HANC B	9.59
326	HANC C	7.9
326	HANC C	7.29
326	HANC D	9.12
326	HANC D	8.95
326	Seattle Fraunhofer HES	7.15
326	Seattle Fraunhofer HES	8.06
326	Filoceth	8.09
326	Filoceth	8.92
328	Unfrozen FBS	14.3
328	Unfrozen Filoceth	13.4
329	Unfrozen FBS	9.87
329	Unfrozen Filoceth	8.11
328	HANC	20.3
328	HANC	19.6
328	HANC A	19.2
328	HANC A	18.6
328	HANC B	19.9
328	HANC B	20.4
328	HANC C	17.8
328	HANC C	18
328	HANC D	21.3
328	HANC D	19.8
328	Seattle Fraunhofer HES	19.6
328	Seattle Fraunhofer HES	19.6
328	Filoceth	18.7
328	Filoceth	19
329	HANC	12
329	HANC	12.5
329	HANC A	11.9
329	HANC A	11.5
329	HANC B	11.6
329	HANC B	11.9
329	HANC C	11.2
329	HANC C	10.9
329	HANC D	11.6
329	HANC D	12.1
329	Seattle Fraunhofer HES	10.7
329	Seattle Fraunhofer HES	10.3
329	Filoceth	12.9
329	Filoceth	11.4
