# Supplementary material for: Cryopreservation of Human Mucosal Leukocytes
Source: PLoS One. 2016 May 27;11(5):e0156293. doi: 10.1371/journal.pone.0156293 (PMC4883784; doi:10.1371/journal.pone.0156293)
Supplement: S2 File — Contains the complete R code and raw data needed to reproduce the analyses reported here, as well as generate all figures. (ZIP) [file pone.0156293.s003.zip › Supporting File S4 - Analysis code and data/Supporting File S4 - Analysis code and data/data/Sinclair_CD45_counts.csv]

TissueID	ViableCD45Per4.4Biopsies	Condition
1247	1.76E+06	Fresh
1247	1.05E+06	Fraunhofer I
1247	1.07E+06	Fraunhofer II
1247	1.16E+06	HANC
1247	1.06E+06	HANC as Fraunhofer
1247	9.65E+05	Seattle
1856	2.21E+06	Fresh
1856	1.61E+06	Fraunhofer I
1856	1.61E+06	Fraunhofer II
1856	1.65E+06	HANC
1856	1.71E+06	HANC as Fraunhofer
1856	1.33E+06	Seattle
2553	1.75E+06	Fresh
2553	1.09E+06	Fraunhofer I
2553	1.06E+06	Fraunhofer II
2553	1.08E+06	HANC
2553	1.06E+06	HANC as Fraunhofer
2553	8.60E+05	Seattle
3610	2.48E+06	Fresh
3610	9.08E+05	Fraunhofer I
3610	8.85E+05	Fraunhofer II
3610	1.01E+06	HANC
3610	9.43E+05	HANC as Fraunhofer
3610	7.18E+05	Seattle
