# Supplementary material for: Cryopreservation of Human Mucosal Leukocytes
Source: PLoS One. 2016 May 27;11(5):e0156293. doi: 10.1371/journal.pone.0156293 (PMC4883784; doi:10.1371/journal.pone.0156293)
Supplement: S2 File — Contains the complete R code and raw data needed to reproduce the analyses reported here, as well as generate all figures. (ZIP) [file pone.0156293.s003.zip › Supporting File S4 - Analysis code and data/Supporting File S4 - Analysis code and data/data/Sinclair_Percents.csv]

TissueID	CD3	CD8	CD13	CD33	CD206	CD66b	Condition
1247	0.5600357	0.4103929	0.1177768	0.0681786	0.0239821	0.0086696	Fresh
1247	0.5152056	0.3623364	0.0514112	0.0313925	0.0098411	0.0029065	Fraunhofer I
1247	0.4921814	0.3384414	0.0484995	0.0288168	0.0076621	0.0033152	Fraunhofer II
1247	0.5131562	0.3604018	0.0490927	0.0319507	0.0082955	0.0032512	HANC
1247	0.5242798	0.3647805	0.0462791	0.0295439	0.0078018	0.0029664	HANC as Fraunhofer
1247	0.4871881	0.3268317	0.0535941	0.0314059	0.0085644	0.0033069	Seattle
1856	0.2928827	0.0656173	0.1955926	0.1082531	0.0437593	0.0300123	Fresh
1856	0.2566587	0.0567143	0.1891746	0.0576270	0.0343889	0.0085317	Fraunhofer I
1856	0.2650229	0.0550458	0.1912443	0.0531908	0.0299618	0.0081985	Fraunhofer II
1856	0.2681556	0.0606815	0.1834148	0.0611407	0.0353259	0.0090815	HANC
1856	0.2687984	0.0598217	0.1990078	0.0628450	0.0368527	0.0087287	HANC as Fraunhofer
1856	0.2666667	0.0569365	0.1945952	0.0532063	0.0308730	0.0087619	Seattle
2553	0.3589921	0.1890556	0.1592540	0.0941905	0.0569841	0.0120079	Fresh
2553	0.3260769	0.1700962	0.1854327	0.0479808	0.0419135	0.0032212	Fraunhofer I
2553	0.3193135	0.1599498	0.1708545	0.0416409	0.0352676	0.0029093	Fraunhofer II
2553	0.3183633	0.1718378	0.1760996	0.0561780	0.0497100	0.0031963	HANC
2553	0.3094853	0.1663647	0.1844839	0.0570595	0.0506052	0.0037525	HANC as Fraunhofer
2553	0.3160678	0.1597629	0.1772129	0.0458594	0.0389219	0.0032665	Seattle
3610	0.3590633	0.2928592	0.2157155	0.0817809	0.0352934	0.0025441	Fresh
3610	0.3458258	0.3009242	0.1144621	0.0572500	0.0379318	0.0006667	Fraunhofer I
3610	0.3874225	0.3329225	0.1129366	0.0569366	0.0342394	0.0005423	Fraunhofer II
3610	0.3824000	0.3378214	0.1132357	0.0568786	0.0332929	0.0005857	HANC
3610	0.3768322	0.3314295	0.1136577	0.0572752	0.0354228	0.0005034	HANC as Fraunhofer
3610	0.3559342	0.3013553	0.1147566	0.0508289	0.0328289	0.0004079	Seattle
