# Supplementary material for: Cryopreservation of Human Mucosal Leukocytes
Source: PLoS One. 2016 May 27;11(5):e0156293. doi: 10.1371/journal.pone.0156293 (PMC4883784; doi:10.1371/journal.pone.0156293)
Supplement: S2 File — Contains the complete R code and raw data needed to reproduce the analyses reported here, as well as generate all figures. (ZIP) [file pone.0156293.s003.zip › Supporting File S4 - Analysis code and data/Supporting File S4 - Analysis code and data/data/UCSF-polyfunctionality.csv]

Subject	HIV Status	Cell Type	Stimulation	Tissue Type	7+F+2+M+T+	7+F+2+M+T-	7+F+2+M-T+	7+F+2+M-T-	7+F+2-M+T+	7+F+2-M+T-	7+F+2-M-T+	7+F+2-M-T-	7+F-2+M+T+	7+F-2+M+T-	7+F-2+M-T+	7+F-2+M-T-	7+F-2-M+T+	7+F-2-M+T-	7+F-2-M-T+	7+F-2-M-T-	7-F+2+M+T+	7-F+2+M+T-	7-F+2+M-T+	7-F+2+M-T-	7-F+2-M+T+	7-F+2-M+T-	7-F+2-M-T+	7-F+2-M-T-	7-F-2+M+T+	7-F-2+M+T-	7-F-2+M-T+	7-F-2+M-T-	7-F-2-M+T+	7-F-2-M+T-	7-F-2-M-T+	7-F-2-M-T-
1517	Positive	CD8+	PMA/Iono	Fresh GALT	0	0	0	0	0.17	0.19	0.62	1.31	0	0	0	0.07	0.43	1.06	2.51	19.83	0.05	0	0	0	0.17	0.1	0.8	1.07	0	0	0	0.12	0.5	0.83	6.37	63.8
1517	Positive	CD8+	SEB	Fresh GALT	0	0	0	0	0	0	0.06	0.38	0	0	0	0	0	0.06	0.16	2.25	0	0	0	0	0	0.08	0.09	0.6	0	0	0	0.09	0.05	0.65	0.34	95.19
1517	Positive	CD8+	PMA/Iono	Frozen GALT Suspension	6.68	1.04	0.36	0	3.46	1.48	0.29	0.39	0.24	0.24	0.31	0.17	0.44	1.63	0	1.63	10.41	2.64	2.66	1.43	5.09	3.61	1.1	1.76	1.81	1.28	2.02	0.94	2.33	5.99	1.35	37.22
1517	Positive	CD8+	SEB	Frozen GALT Suspension	3.08	0	0.51	0	3.1	0.59	0.42	0.21	0.3	0	0	0	0.72	0.82	0.38	1.54	0.27	0	0.21	0	0.31	0.4	0.37	0	0	0	0.41	0	0.29	2.03	0	84.04
4014	Positive	CD8+	PMA/Iono	Fresh GALT	6.43	7.74	0	0	8.45	23.75	0.12	0.93	0.17	0.21	0.11	0	0.31	2.87	0	0	3.19	2.8	0.73	0.31	4.19	9.61	0.27	1.3	1.5	1.42	1.51	0.68	0.77	3.23	0.86	16.54
4014	Positive	CD8+	SEB	Fresh GALT	3.23	1.3	0.17	0	11.17	13.61	0.53	1.44	0.42	0	0	0	0.57	2.98	0.19	1.11	0.52	0.2	0.09	0	1.6	2.21	0.12	0.87	0.08	0	0.2	0	0.56	2.74	0.3	53.79
4014	Positive	CD8+	PMA/Iono	Frozen GALT Suspension	28.24	12.38	0	0	9.18	5.73	0	0	0.26	0	0	0	0	0	0	0	16.47	3.29	1.78	0	2.53	1.52	0	0	1.91	0.59	0.68	0	0	0	0	15.44
4014	Positive	CD8+	SEB	Frozen GALT Suspension	6.97	2.18	0.31	0	7.96	6.57	0.46	0.69	0.41	0	0.28	0	0.44	1.26	0.41	0	1.87	0	0.26	0	0.98	1.44	0.39	1.85	0	0	0.6	0.63	0.26	1.54	1.04	61.2
7226	Negative	CD8+	CEF	Fresh GALT	0.34	0	0	0	0.81	0.21	0	0	0	0	0	0	0	0	0	0	0	0	0	0	0	0	0	0	0	0	0	0	0	0	0	98.64
7226	Negative	CD8+	PMA/Iono	Fresh GALT	29.97	4.16	0.63	0.12	7.78	1.67	0.13	0.1	0.93	0.33	0.48	0	0.2	0.23	0.13	0	20.18	5.47	2.94	0.67	3.59	1.13	0.28	0.27	3	1.03	3.33	0.4	0.62	0	0.35	9.88
7226	Negative	CD8+	SEB	Fresh GALT	8.51	1.08	0.37	0.1	6.29	1.73	0.33	0.37	1.62	0.25	0.81	0	1.84	1.71	0.49	0.36	1.23	0.22	0.26	0.14	0.78	0.64	0.43	0.29	0.68	0.19	0.94	0	0.48	0	0.43	67.43
7226	Negative	CD8+	CEF	Frozen GALT Suspension	0.28	0	0	0	0.42	0	0	0	0	0	0	0	0	0	0.17	0.64	0	0	0	0	0.37	0	0	0.36	0	0	0	0	0.35	0	0	97.41
7226	Negative	CD8+	PMA/Iono	Frozen GALT Suspension	22.68	3.6	0	0	2.98	0.63	0	0	0.44	0	0.16	0	0	0	0	0	37.5	10.25	2.29	0.76	3.92	1.05	0	0	4.01	1.11	2.63	0.49	0.66	0	0	4.84
7226	Negative	CD8+	SEB	Frozen GALT Suspension	10.06	1.05	0.61	0	5.47	1.32	0.6	0.3	1.78	0.23	1.32	0	1.53	1.59	0.45	0.69	1.64	0.27	0.32	0	0.87	0	0.4	0	0.32	0	1.13	0.25	0.59	0.82	0	66.39
7229	Negative	CD8+	CEF	Fresh GALT	0	0	0	0	0	0	0	0	0	0	0	0	0	0	0	0	0	0	0	0	0	0	0	0	0	0	0	0	0	0	0	100
7229	Negative	CD8+	PMA/Iono	Fresh GALT	20.16	3.12	0	0	4.95	1.78	0	0	0.14	0.39	0	0	0.18	7.56	0	0	21.47	6.54	0.84	0.16	1.49	1.32	0	0	2.9	1.47	1.07	0	0	11.41	0	13.05
7229	Negative	CD8+	SEB	Fresh GALT	9.33	1.1	0	0	3.97	1.63	0	0	1.04	0.24	0.24	0	0.55	1.68	0	0.39	1.12	0.24	0.15	0	0	0	0	0	0.57	0	0.42	0	0	0	0	77.33
7229	Negative	CD8+	CEF	Frozen GALT Suspension	0	0	0	0	0	0	0	0	0	0	0	0	0	0	0	0	0	0	0	0	0	0	0	0	0	0	0	0	0	0	0	100
7229	Negative	CD8+	PMA/Iono	Frozen GALT Suspension	44.76	6.12	0	0	3.92	1.32	0	0	0.56	0.48	0	0	0	0.81	0	0	19.3	6.96	0.72	0.48	1.52	0.54	0	0	1.92	0.47	0.72	0	0	0	0	9.4
7229	Negative	CD8+	SEB	Frozen GALT Suspension	11.21	1.34	0	0	7.27	1.49	0	0	0	0	0	0	1.81	1.97	0.4	0	1.52	0	0	0	0	0	0	0	0.6	0	0	0	0	1.76	0	70.63
7232	Negative	CD8+	CEF	Fresh GALT	1.75	0	0.15	0	2.86	0.59	0.47	0.27	0	0	0	0	0	0	0	0	0	0	0	0	0	0	0	0	0	0.11	0	0	0	0	0	93.8
7232	Negative	CD8+	PMA/Iono	Fresh GALT	28.24	6.5	1.23	0.25	9.66	7.18	0.49	0.36	0.09	0.39	0	0	0.16	6.38	0	0	13.12	2.6	5.19	0.94	1.65	1.25	0.3	0	0.28	0.33	0.94	0	0	0	0	12.47
7232	Negative	CD8+	SEB	Fresh GALT	6.39	0.46	2.09	0.2	6.72	4.12	1.56	1.06	0.34	0	0.48	0	0.67	2.8	0.61	2.06	0	0	0.92	0	0	0	0	0	0	0	0.52	0	0	0	0	69
7232	Negative	CD8+	CEF	Frozen GALT Suspension	3.83	0	0	0	4.05	0.53	0	0	0	0	0	0	0	0	0	0	0	0	0	0	0	0	0	0	0	0	0	0	0	0	0	91.59
7232	Negative	CD8+	PMA/Iono	Frozen GALT Suspension	40.47	3.6	0.55	0	8.36	3.49	0	0	0	0	0	0	0	1.56	0	0	22.01	2.77	5.28	0.55	1.78	0	0.55	0	0	0	0	0.41	0	0	0	8.62
7232	Negative	CD8+	SEB	Frozen GALT Suspension	8.3	0	0.66	0	10.1	2.52	0.86	0.79	0	0	0.58	0	1.08	2.19	0	1.19	0.89	0	0.51	0	1.42	0	0.66	0.54	0	0	0	0	0.59	0	0	67.12
7234	Negative	CD8+	CEF	Fresh GALT	0	0	0	0	0	0	0	0	0	0	0	0	0	0	0	0	0	0	0	0	0	0	0	0	0	0	0	0	0	0	0	100
7234	Negative	CD8+	PMA/Iono	Fresh GALT	51.93	0.95	4.26	0	10.1	0.74	1	0	1.82	0.32	0.47	0	0.81	0.68	0	0	9.96	0.37	5.52	0	0.57	0	0	0	0.68	0.29	0	0	0	0	0	9.53
7234	Negative	CD8+	SEB	Fresh GALT	10.24	0	3.3	0	2.54	0.59	0.46	0	0.7	0	1.14	0	0.49	1.16	0.7	1.19	0.79	0	1.49	0	0	0.22	0	0	0	0	0.87	0	0	0	0	74.12
