# Supplementary material for: Cryopreservation of Human Mucosal Leukocytes
Source: PLoS One. 2016 May 27;11(5):e0156293. doi: 10.1371/journal.pone.0156293 (PMC4883784; doi:10.1371/journal.pone.0156293)
Supplement: S2 File — Contains the complete R code and raw data needed to reproduce the analyses reported here, as well as generate all figures. (ZIP) [file pone.0156293.s003.zip › Supporting File S4 - Analysis code and data/Supporting File S4 - Analysis code and data/figures.R]

source("source-all.R")

## Figure 1 legend -------------------------------------------------------------
# legend for figure 1
tmp <- data.frame(CPA = c("DMSO", "EG", "PG"), z = 1:3) %>% 
   ggplot(aes(z, z, color = CPA)) + 
      geom_point(size = pointSize()) + geom_line(size = thinLineSize()) +
      scale_color_brewer(element_blank(), type = "qual", palette = "Set1") +
      theme_pub() 
tmp <- ggplot_build(tmp) %>% ggplot_gtable()

legend <- tmp$grobs[[which(sapply(tmp$grobs, 
   function(x) x$name) == "guide-box") ]]

ggsave("figures/figure1-legend.png", legend, height = figHeight() / 2, 
   width = figHeight() / 2, units = "in", dpi = 600)

## Figure 1A: cryopreservation with glycerol -----------------------------------
e <- getCryopres()
e %>% filter(Experiment %in% c("Experiment 1", "Experiment 2"), 
   CPA != "Control") %>% 
   mutate(CPA = ifelse(CPA == "DMSO", "10%\nDMSO", paste("1.5M\n", CPA)), 
      Sample = substr(Experiment, length(Experiment), length(Experiment))) %>%
   ggplot(., aes(y = AveragedRelativeViability, x = CPA)) +
      facet_grid( ~ CellType) + xlab("") + ylab(relViability()) +
      geom_point(aes(shape = Sample), size = pointSize()) +
      scale_shape_manual(values = c(1, 16), guide = "none") +
      theme_pub() + yAxisAllFacets() 

ggsave("figures/figure1a-cryopres-glycerol.png", height = figHeight() + 0.1, 
   width = halfColumnWidth(), units = "in", dpi = 600)

## Figure 1B: single cpa titrations --------------------------------------------
# want experiments 5, 6, 11

cryopres <- getCryopres() %>% filter(Experiment %in% paste("Experiment", 5:6))
tre <- getCryopresTrehalose()
tre <- filter(tre, TrehaloseConcentration == 0, Experiment == "Experiment 11") %>% 
   dplyr::select(-TrehaloseConcentration, -AveragedRecovery)
data <- rbind(cryopres, tre)

# The concentrations of EG in these experiments differs slightly because of an
# error in the preparation. Because this makes each concentration unique, the
# average bounces back and forth between the two experiments. To correct that,
# I adjust the concentrations to an intermediate value so they overlap
# NA is used to remove values with single replicates
changeEgConcentration <- function(EG) {
   EG <- as.character(round(EG$Concentration, 2))
   convert <- c(
      "4.19" = NA,
      "5" = 5.25,
      "5.59" = 5.25,
      "6.99" = 7.25,
      "7.5" = 7.25,
      "8.33" = 8.36,
      "8.39" = 8.36,
      "9.79" = 9.85,
      "10" = 9.85,
      "11.18" = 11.4,
      "11.67" = 11.4,
      "13.33" = NA
   )
   convert[EG]
}

data[data$CPA == "EG", "Concentration"] <- changeEgConcentration(data[data$CPA == "EG", "Concentration"])

data %>% 
   # remove single EG replicates
   filter(CPA != "Control", !is.na(Concentration)) %>% 
   ggplot(., aes(y = AveragedRelativeViability, x = Concentration, color = CPA)) + 
      geom_line(aes(group = interaction(Experiment, CPA)), 
         size = thinLineSize()) + 
      facet_grid( ~ CellType) + xlim(5, 16.1) +
      ylim(c(0,120)) + ylab(relViability()) + xlab(cpaConc()) +
      stat_summary(fun.y = mean, geom="line", size = lineSize()) +
      stat_summary(fun.y = mean, geom="point", size = pointSize()) + 
      scale_color_brewer(type = "qual", palette = "Set1", guide = FALSE) + 
      theme_pub() + yAxisAllFacets()

ggsave("figures/figure1b-singlecpa.png", height = figHeight(), 
   width = halfColumnWidth(), units = "in", dpi = 600)

## Figure 1C: concentration of trehalose ---------------------------------------
tre <- getCryopresTrehalose()

# only conditions with >1 replicate
# note: expt 9 has DMSO at 2 concs, so select only the one used in the others 
tre %>% filter(Experiment %in% paste("Experiment", c(7, 8, 9)), 
         (round(TrehaloseConcentration, 2) %in% c(0, 2.39, 4.79, 9.58)),
         CPA %in% c("DMSO", "EG", "PG")) %>% 
   filter(!(CPA == "DMSO" & Concentration > 6 & Experiment == "Experiment 9")) %>% 
   ggplot(., aes(y = AveragedRelativeViability, x = TrehaloseConcentration, 
         color = CPA)) +
      geom_line(aes(group = interaction(CPA, Experiment)), 
         size = thinLineSize()) +
      stat_summary(fun.y = mean, geom = "line", size = lineSize()) +
      stat_summary(fun.y = mean, geom = "point", size = pointSize()) +
      ylab(relViability()) + xlab(treConc()) +
      ylim(0, 100) + xlim(-0.2, 10.5) +
      scale_color_brewer(type = "qual", palette = "Set1", guide = FALSE) +
      facet_wrap( ~ CellType) +
      theme_pub() + yAxisAllFacets()

ggsave("figures/figure1c-trehaloseconc.png", height = figHeight(), 
   width = halfColumnWidth(), units = "in", dpi = 600)

## Figure 1D: CPA concentration with trehalose --------------------------------
tre <- getCryopresTrehalose()

# remove experiments with no trehalose or with > 0.2M
toPlot <- tre %>% 
   filter(Experiment %in% paste("Experiment", 10:20)) %>% 
   filter(round(TrehaloseConcentration, 2) == 4.79) %>% 
   # remove single data points (1.5M EG only)
   filter(!(CPA == "EG" & (Experiment %in% paste("Experiment", c(13, 15, 18, 19)))))
   
via <- ggplot(toPlot, aes(y = AveragedRelativeViability, x = Concentration, color = CPA)) 
recov <- ggplot(filter(toPlot, !is.na(AveragedRecovery)), 
   aes(y = AveragedRecovery, x = Concentration, color = CPA)) 

plot1D <- function(p, lab) { 
   p +
    geom_line(aes(group = interaction(CPA, Experiment)), 
         size = thinLineSize()) +
      stat_summary(fun.y = mean, geom = "line", size = lineSize()) +
      stat_summary(fun.y = mean, geom = "point", size = pointSize()) +
      ylab(lab) + xlab(cpaConc()) + xlim(5, 16) +
      scale_y_continuous(limits = c(0, 125), breaks = c(0, 25, 50, 75, 100, 125)) +
      scale_color_brewer(type = "qual", palette = "Set1", guide = FALSE) +
      facet_grid( ~ CellType) +
      theme_pub() + yAxisAllFacets()
}
plot1D(via, relViability())

ggsave("figures/figure1d-cpa-conc-with-trehalose.png", height = figHeight(), 
   width = halfColumnWidth(), units = "in", dpi = 600)

## Figure 1E: 50 vs 200 mM trehalose -------------------------------------------
# experiments > 10 have a bunch of comparisons of 0.05 and 0.2M trehalose for DMSO
# of several concentrations
laterDMSO <- tre %>% filter(Experiment %in% paste("Experiment", 18:20)) %>% 
   filter(CPA == "DMSO", Concentration == 10)

plotLaterDmso <- function(p, lab) {
   p +
      geom_line(aes(group = interaction(CPA, Experiment)), 
         size = thinLineSize()) +
      stat_summary(fun.y = mean, geom = "line", size = lineSize()) +
      stat_summary(fun.y = mean, geom = "point", size = pointSize()) +
      ylab(lab) + xlab(treConc()) +
      ylim(0, 120) + xlim(0, 5.2) +
      scale_color_brewer(type = "qual", palette = "Set1", guide = FALSE) +
      facet_wrap( ~ CellType) +
      theme_pub() + yAxisAllFacets()       
}

recov <- ggplot(laterDMSO, aes(y = AveragedRecovery, x = TrehaloseConcentration, 
   color = CPA)) 
plotLaterDmso(recov, "Recovery (%)")
ggsave("figures/figure1e-50or200trehalose-recov.png", height = figHeight(), 
   width = halfColumnWidth(), units = "in", dpi = 600)

## Figure 1F: mixtures -------------------------------------------
# appear more than once: 
# EG     DMSO
# 0      1.41
# 0.89   0.7
# 0.89   0.84
# 1.79   0

eq <- function(n, p) {
   p < (n + 0.1) & p > (n - 0.1)
}

eq2 <- function(eg, dmso) {
   eq(eg, mix$EGConcentration) & eq(dmso, mix$DMSOConcentration)
}

mix <- getCryopresMixture()
mix <- mix %>% 
   filter(
      (eq2(0, 10)) | 
         (eq2(5, 5)) |
         (eq2(5, 6)) |
         (eq2(10, 0))
   ) %>% 
   group_by(Experiment, CellType) %>% 
   summarise(Max = max(AveragedRecovery)) %>% 
   merge(mix, .) %>% 
   mutate(PctMax = AveragedRecovery / Max) %>% 
   filter((eq2(0, 10)) | 
         (eq2(5, 5)) |
         (eq2(5, 6)) |
         (eq2(10, 0)))

toPlot <- mix %>% 
   filter((eq2(0, 10)) | 
         (eq2(5, 5)) |
         (eq2(5, 6)) |
         (eq2(10, 0))
   ) %>% 
   mutate(DMSOConcentration = round(DMSOConcentration, 2), 
      EGConcentration = round(EGConcentration, 2)) %>% 
   filter(((EGConcentration != 0 & round(TrehaloseConcentration, 2) == 4.79) | 
         (EGConcentration == 0 & TrehaloseConcentration == 0))) %>% 
   mutate(Mixture = factor(
      paste(EGConcentration, "\n", DMSOConcentration, sep = "")), 
      # summary function doesn't work unless it's numeric
      which = as.numeric(Mixture))

plotMix <- function(p, ylab) {
   p + 
      facet_grid( ~ CellType) +
      geom_line(aes(group = Experiment), size = thinLineSize()) +
      stat_summary(fun.y = mean, geom = "line", size = lineSize()) +
      stat_summary(fun.y = mean, geom = "point", size = pointSize()) +
      scale_x_discrete(labels = levels(toPlot$Mixture)) +
      xlab(NULL) + ylab(ylab) + theme_pub() +
      yAxisAllFacets() + 
      # add extra whitespace
      theme(plot.margin = grid::unit(c(0, 0, 0, 2), "mm")) 
}

recov <- ggplot(toPlot, aes(y = AveragedRecovery, x = which)) 
plotMix(recov, "Recovery (%)")
ggsave("figures/figure1f-mix-recov.png", height = figHeight(), 
   width = halfColumnWidth(), units = "in", dpi = 600)

# Figure 2AB - Formal validation ------------------------------------------------
toPlot <- getFormalComparison() %>% filter(Condition != "Unfrozen")

lookup <- c("DT" = "8% DMSO\n1.2% trehalose", 
   "Mix" = "6% DMSO\n5% EG\n1.2% trehalose", "10D" = "10% DMSO")

toPlot <- mutate(toPlot, 
   Condition = lookup[as.character(Condition)],
   Condition = factor(Condition, levels = lookup[c(3, 1, 2)]),
   TissueID = factor(TissueID))

ggplot(toPlot, aes(y = AveragedRelativeViability, x = Condition))  %>% 
   pairedColumnPlot(., ylab = relViability()) + angleXLabels()

ggsave("figures/figure2a-viab.png", height = figHeight() + 0.5, 
   width = halfColumnWidth(), units = "in", dpi = 600)

ggplot(toPlot, aes(y = AveragedRecovery, x = Condition))  %>% 
   pairedColumnPlot(., ylab = "Recovery (%)") + angleXLabels()

ggsave("figures/figure2b-recov.png", height = figHeight() + 0.5, 
   width = halfColumnWidth(), units = "in", dpi = 600)

# Figure 2C - Formal validation correlation ------------------------------------
annotations <- data.frame(AveragedRecovery = 100, AveragedRelativeViability = 30,
   CellType = factor(c("CD3","CD14")), Condition = unname(lookup), lab = letters[1:6])
   
rSq <- function(x, y) {
   summary(lm(y ~ x))$adj.r.squared
}

pVal <- function(x, y) {
   anova(lm(y ~ x))$`Pr(>F)`[1]
}

specialRound <- function(number) {
   if (number < 0.01) {
      x <- round(number, 5)
   } else {
      x <- round(number, 3)
   }
   as.character(x)
}

annotations <- toPlot %>% group_by(CellType) %>% 
   dplyr::summarize(
      "AdjustedR" = round(rSq(AveragedRelativeViability, AveragedRecovery), 3), 
      p = specialRound(pVal(AveragedRelativeViability, AveragedRecovery)))

ggplot(toPlot, aes(y = AveragedRecovery, x = AveragedRelativeViability)) + 
   facet_grid(. ~ CellType) +
   geom_point(size = smallPointSize(), color = "grey") + 
   xlim(25, 100) + ylim(25, 100) + 
   xlab(relViability()) +
   ylab("Recovery (%)") + theme_pub() + yAxisAllFacets() +
   stat_smooth(method = "lm", color = "black", size = lineSize()) + 
   xAxisAllFacets() +
   geom_text(data = annotations, aes(x = 40, y = 90, 
      label = paste0("r\u00B2 = ", AdjustedR, "\n", "p = ", p)), size = 2.5) + 
   # add white space
   theme(plot.margin = unit(c(0, 1, 0, 0), "mm"))

ggsave("figures/figure2C-formal-correlation.png", height = figHeight(), 
   width = halfColumnWidth(), units = "in", dpi = 600)

# Figure S1A - trehalose slow vs as fraunhofer -----------------------------------
data <- getObj1()

tissues <- intersect(data$TissueID[data$Condition == "Seattle slow"], 
   data$TissueID[data$Condition == "Seattle Fraunhofer"])

data %>% 
   filter(Condition %in% c("Seattle Fraunhofer", "Seattle slow")) %>% 
   filter(TissueID %in% tissues) %>%    
   mutate(Condition = ifelse(Condition == "Seattle Fraunhofer", "A", 
      "B")) %>% 
   ggplot(., aes(y = Recovery, x = Condition)) %>% 
   pairedColumnPlot(., ylab = "Recovery (%)") + xlab("Cryopreservation procedure")

ggsave("figures/figureS1a-slow-warm.png", height = figHeight() + 0.2, 
   width = halfColumnWidth(), units = "in", dpi = 600)
 
# Figure S1B - HES vs trehalose -------------------------------------------------
data <- getObj1()

data %>% filter(TissueID %in% c(289, 292, 294, 295), 
   Condition %in% c("Seattle Fraunhofer", "Seattle Fraunhofer HES")) %>% 
   mutate(Condition = ifelse(Condition == "Seattle Fraunhofer", "Trehalose", 
      "HES")) %>% 
   ggplot(., aes(y = Recovery, x = Condition)) %>% 
   pairedColumnPlot(., ylab = "Recovery (%)") 

ggsave("figures/figureS1B-hes-trehalose.png", height = figHeight(), 
   width = halfColumnWidth(), units = "in", dpi = 600)

# Figure 3A Different cryomedia -------------------------------------------------
obj <- getObj1()

tissues <- c(292, 294, 295, 297, 298, 300)

lookup <- c("Seattle Fraunhofer HES" = "6% DMSO\n5% EG\n6% HES", 
   "Fraunhofer I" = "GHRC I", "Fraunhofer II" = "GHRC II", "HANC" = "HANC")

obj %>% 
   filter(Condition %in% c("Seattle Fraunhofer HES", "Fraunhofer I",
      "Fraunhofer II", "HANC")) %>%
   mutate(Condition = lookup[as.character(Condition)], 
      Condition = factor(Condition, levels = lookup[c(4, 2, 3, 1)])) %>% 
   filter(TissueID %in% tissues) %>% 
   ggplot(., aes(y = Recovery, x = Condition)) %>% 
   pairedColumnPlot(., ylab = "Recovery (%)") + angleXLabels() +
   # add extra whitespace
   theme(plot.margin = grid::unit(c(0, 2, 0, 0), "mm"))

ggsave("figures/figure3a-cryomedia-comparison.png", height = figHeight() + 0.35, 
   width = halfColumnWidth(), units = "in", dpi = 600)

# Figure S1C - FBS vs RPMI/BSA --------------------------------------------------
data <- getObj1()

data %>% filter(TissueID %in% c(297, 298, 300, 302, 304, 306, 308, 309, 313), 
   Condition %in% c("Seattle Fraunhofer HES BSA", "Seattle Fraunhofer HES")) %>% 
   mutate(Condition = ifelse(Condition == "Seattle Fraunhofer HES", "FBS", 
      "12.5% BSA\nRPMI")) %>% 
   ggplot(., aes(y = Recovery, x = Condition)) %>% 
   pairedColumnPlot(., ylab = "Recovery (%)") 

ggsave("figures/figureS1C-fbs-bsa.png", height = figHeight() + 0.12, 
   width = halfColumnWidth(), units = "in", dpi = 600)

# Figure 3B Which steps matter -------------------------------------------------
optimal <- getObj1()
tissues <- unique(optimal$TissueID[optimal$Condition == "HANC A"])

lookup <- c("HANC" = "HANC",
   "HANC A" = "15 mL tube",
   "HANC B" = "Slow addition",
   "HANC C" = "1 wash", 
   "HANC D" = "No benzonase")

optimal %>% filter(Condition %in% 
      c("HANC", "HANC A", "HANC B", "HANC C", "HANC D")) %>% 
   filter(TissueID %in% tissues) %>% 
   mutate(Condition = lookup[as.character(Condition)], Condition = factor(Condition, 
      levels = lookup[c(1, 3, 5, 2, 4)])) %>%
   ggplot(., aes(x = Condition, y = subtractedHANCRecovery)) %>% 
   pairedColumnPlot(., ylab = "Recovery relative\nto HANC (%)", ylim = c(-10, 20)) +
      angleXLabels()

ggsave("figures/figure3b-which-processing-steps-matter.png", 
   height = figHeight() + 0.35, width = halfColumnWidth(), 
   units = "in", dpi = 600)

# Figure 3C HANC is rescued -----------------------------------------------------
optimal <- getObj1()
tissues <- unique(optimal$TissueID[optimal$Condition == "HANC as Fraunhofer"])

lookup <- c("Seattle Fraunhofer HES" = "6% DMSO\n5% EG\n6% HES", 
   "Fraunhofer I" = "GHRC I", "Fraunhofer II" = "GHRC II", "HANC" = "HANC", 
   "HANC as Fraunhofer" = "Optimal HANC")

optimal %>% 
   filter(TissueID %in% tissues, 
      Condition %in% c("Seattle Fraunhofer HES", "Fraunhofer I", "Fraunhofer II",
         "HANC", "HANC as Fraunhofer")) %>% 
   mutate(Condition = lookup[as.character(Condition)], 
      Condition = factor(Condition, levels = lookup[c(4, 5, 2, 3, 1)])) %>% 
   ggplot(., aes(x = Condition, y = Recovery)) %>% 
   pairedColumnPlot(., ylab = "Recovery (%)", ylim = c(0, 100)) +
   angleXLabels() +
   # increase space between plots
   theme(panel.margin = grid::unit(4, "mm")) +
   # add extra whitespace
   theme(plot.margin = grid::unit(c(0, 2, 0, 0), "mm"))

ggsave("figures/figure3C-hanc-rescued.png", height = figHeight() + 0.35, 
   width = halfColumnWidth(), units = "in", dpi = 600)

# Figure 3D CD45 percent -------------------------------------------------------
d <- getObj1CD45()

d %>% 
   group_by(TissueID, Condition) %>% 
   summarise(PercentCD45 = mean(PercentCD45)) %>% 
   ggplot(aes(x = Condition, y = PercentCD45)) +
      geom_point(color = "grey", size = smallPointSize()) + 
      geom_line(aes(group = TissueID), color = "grey", size = thinLineSize()) + 
      styled_point() + styled_range() + theme_pub() +
      xlab(NULL) + ylab("CD45 (%)") + yAxisAllFacets() +
      ylim(c(0, 35))

ggsave("figures/figure3D-cd45-percent.png", height = figHeight() - 0.35, 
   width = halfColumnWidth() / 2, units = "in", dpi = 600)

# Figure 4a cytobrushes ---------------------------------------------------------
cb <- getCytobrush()
samples <- intersect(cb$Sample[cb$Condition == "Cocktail"], 
   cb$Sample[cb$Condition == "DMSO"])

lookup <- c("Cocktail" = "6% DMSO\n5% EG\n1.2% trehalose", "DMSO" = "10%\nDMSO")

cb %>% 
   mutate(Condition = lookup[Condition]) %>% 
   # create TissueID variable so it works with pairedColumnPlot
   mutate(TissueID = Sample) %>% 
   mutate(CellType = factor(CellType, levels = c("CD3", "CD14", "CD66b"))) %>% 
   filter(Sample %in% samples) %>% 
   ggplot(., aes(x = Condition, y = Recovery)) %>% 
   pairedColumnPlot(., ylab = "Recovery (%)", ylim = c(0, 200)) +
   # add extra whitespace
   theme(plot.margin = grid::unit(c(0, 2, 0, 0), "mm"))

ggsave("figures/figure4a-cytobrushes.png", height = figHeight() + 0.1, 
   width = 1.33 * halfColumnWidth(), units = "in", dpi = 600)

# Figure 4b whole cytobrushes yield ---------------------------------------------
cb <- getWholeCytobrush() %>% 
   mutate(Method = as.character(Method), Method = 
         ifelse(Method == "Isolated cells", "Isolated\ncells", "Whole\nbrush"))

top <- cb %>% 
   mutate(TissueID = Sample) %>% 
   ggplot(aes(x = Method, y = log10(AbsoluteCellNumber))) %>% 
   pairedColumnPlot(ylab = "Cell number\n(log10)", ylim = c(1, 6)) +
      theme(
         axis.line.x = element_blank(),
         axis.text.x = element_blank(), 
         axis.ticks.x = element_blank()
      ) 

bottom <- cb %>% 
   mutate(TissueID = Sample) %>% 
   ggplot(aes(x = Method, y = AbsoluteViability)) %>% 
   pairedColumnPlot(ylab = "Absolute\nviability (%)", ylim = c(0, 100)) +
   theme(
      strip.text = element_blank()
   ) 

# stack plots with gtable
top <- ggplotGrob(top)
bottom <- ggplotGrob(bottom)

combined <- rbind(top, bottom, size = "last")

ggsave("figures/figure4b-whole-cytobrushes-viability.png",  
   combined, height = figHeight() * 1.55, 
   width = 1.33 * halfColumnWidth(), units = "in", dpi = 600)

# Figure 5A Sinclair recovery --------------------------------------------------
getSinclairRecovery() %>% 
   filter(CellType %in% c("CD3", "CD13", "CD66b")) %>% 
   ggplot(., aes(x = Condition, y = Recovery)) %>% 
   pairedColumnPlot(., ylab = "Recovery (%)", ylim = c(-1, 100)) +
   angleXLabels() + 
   # add extra whitespace
   theme(plot.margin = grid::unit(c(0, 2, 0, 0), "mm"))

ggsave("figures/figure5a-sinclair-recovery.png", height = figHeight() + 0.35, 
   width = halfColumnWidth() * 1.75, units = "in", dpi = 600)

# Figure 5B UCSF percent cytokines ---------------------------------------------
lookup <- c("Any" = "Any", "CD107a" = "CD107A", "IFNg" = "IFN-\u03B3", 
            "IL2" = "IL-2", "MIP" = "MIP-1\u03B2", "TNFa" = "TNF-\u03B1")

toPlot <- getUcsfIcs() %>% 
   # rename to work with pairedColumnPlot
   mutate(TissueID = Subject, Stim = ifelse(Stim == "PMA/Iono", "PMA", Stim), 
      Stim = factor(Stim, levels = c("PMA", "SEB", "CEF")), 
      Cytokine = lookup[Cytokine]) 

plot5B <- function(d) {
   d %>% 
      ggplot(., aes(y = Percent, x = Condition)) %>% 
      pairedColumnPlot(., ylab = "% of CD8s expressing", 
         ylim = NULL, facet = FALSE) +
      facet_grid(Stim ~ Cytokine, scales = "free_y") + xAxisAllFacets() +
      theme(axis.title.y = element_blank())
}

top <- toPlot %>% 
   filter(Cytokine %in% c("Any", "CD107A", "IFN-\u03B3")) %>% 
   plot5B() + 
      theme(axis.text.x = element_blank(), axis.ticks.x = element_blank())

bottom <- toPlot %>% 
   filter(Cytokine %in% c("IL-2", "MIP-1\u03B2", "TNF-\u03B1")) %>% 
   plot5B()

ggsave("figures/figure5b-ucsf-cytokines-top.png", top, height = 2, 
   width = 3, units = "in", dpi = 600)

ggsave("figures/figure5b-ucsf-cytokines-bottom.png", bottom, height = 2.1, 
   width = 3, units = "in", dpi = 600)

# Figure 5C UCSF Polyfunctionality ---------------------------------
d <- getUcsfPoly()

x <- d %>% 
   group_by(`Tissue Type`, Stimulation, Cytokines) %>% 
   summarise(Percent = mean(Percent), Functionality = mean(Functionality)) %>% 
   arrange(Stimulation, Functionality, Cytokines) 

# factor Cytokines to keep it in order by Functionality not by alphabetical
cytoOrder <- x$Cytokines[1:32]
x <- mutate(x, Cytokines = factor(Cytokines, levels = cytoOrder))

bar_plot <- function(stim, ylim, ylab = FALSE) {
   data <- filter(x, Stimulation == stim) 
   
   # add blank spaces between functionality groups
   betweens <- c("Between0and1", "Between1and2", "Between2and3", 
      "Between3and4", "Between4and5")
   blankBars <- data.frame(`Tissue Type` = c("Fresh", "Frozen"), 
      Stimulation = stim, 
      Cytokines = rep(betweens, each = 2), 
      Percent = 0, Functionality = 0, 
      check.names = FALSE)
   
   data <- data %>% 
      rbind(blankBars) %>%
      ungroup() %>% 
      mutate(Cytokines = factor(Cytokines, levels = c(
         cytoOrder[1],     betweens[1], cytoOrder[2:6],   betweens[2], 
         cytoOrder[7:16],  betweens[3], cytoOrder[17:26], betweens[4], 
         cytoOrder[27:31], betweens[5], cytoOrder[32]
      ))) %>% 
      group_by(`Tissue Type`, Stimulation)
   
   p <- ggplot(data, 
      aes(x = Cytokines, fill = `Tissue Type`, y = Percent)) + 
      geom_bar(stat = "identity", position = "dodge") + 
      theme(axis.text.x = element_blank(), axis.ticks.x = element_blank()) +
      xlab(NULL) + coord_cartesian(ylim = ylim) +
      scale_fill_brewer(type = "qual", palette = 6, guide = FALSE) +
      theme_pub() + facet_grid(Stimulation ~ .)
   if (ylab) {
      return(p)
   } else {
      return(p + ylab(""))
   }
}

cef <- bar_plot("CEF", c(0, 2.1))

pma <- bar_plot("PMA/Iono", c(0, 9.5))

seb <- bar_plot("SEB", c(0, 6.2), TRUE) + scale_y_continuous(breaks = c(0, 1.5, 3, 4.5, 6))

### create heatmap legend
# get which cytokines are present in each group as just plus or minus
plusMinus <- str_replace_all(x$Cytokines[1:32], "[:alpha:]+[:digit:]*", "")

plusMinus <- data.frame(plusMinus = plusMinus, Order = 1:32)

# split into data frame
plusMinus <- tidyr::separate(plusMinus, "plusMinus", 
   into = c("CD107a", "IFNg", "IL2", "MIP-1b", "TNFa"), 
   sep = 1:4, convert = TRUE)

# create long-form data frame
plusMinus <- melt(plusMinus, id.var = "Order", variable.name = "Cytokines", 
   value.name = "Present")

# add blanks to legend
blanks <- data.frame(Order = rep(c(1.5, 6.5, 16.5, 26.5, 31.5), each = 5),
   Cytokines = c("CD107a", "IFNg", "IL2", "MIP-1b", "TNFa"), 
   Present = "blank")

plusMinus <- rbind(plusMinus, blanks)

legend <- ggplot(plusMinus, aes(x = factor(Order), y = factor(Cytokines), fill = Present)) + 
   geom_tile(aes(height = 0.9, width = 0.9)) + 
   scale_fill_manual(values = c("grey80", "grey20", "white"), guide = FALSE) +
   theme(axis.ticks = element_blank(), 
      axis.text.x = element_blank(), line = element_blank()) +
   xlab(NULL) + ylab(NULL) + theme_pub() + 
   scale_y_discrete(labels = c("CD107A", "IFN-\u03B3", "IL-2", "MIP-1\u03B2", 
      "TNF-\u03B1"))

h <- 1.5
w <- halfColumnWidth()

ggsave("figures/figure5c-bottom.png", cef, height = h, width = w, dpi = 1200)
ggsave("figures/figure5c-middle.png", seb, height = h, width = w, dpi = 1200)
ggsave("figures/figure5c-top.png", pma, height = h, width = w, dpi = 1200)
ggsave("figures/figure5c-legend.png", legend, height = h / 2, 
   width = w - 0.18, dpi = 1200)
