# Supplementary material for: Cryopreservation of Human Mucosal Leukocytes
Source: PLoS One. 2016 May 27;11(5):e0156293. doi: 10.1371/journal.pone.0156293 (PMC4883784; doi:10.1371/journal.pone.0156293)
Supplement: S2 File — Contains the complete R code and raw data needed to reproduce the analyses reported here, as well as generate all figures. (ZIP) [file pone.0156293.s003.zip › Supporting File S4 - Analysis code and data/Supporting File S4 - Analysis code and data/getData.R]

getCryopres <- function() {
   cryopres <- read.csv("data/cryopreservation.csv")
   cryopres <- cleanCPA(cryopres)
   cryopres <- improveNames(cryopres)
   cryopres <- normalizeAndAverageViability(cryopres)
   cryopres
}

getCryopresTrehalose <- function() {
   trehalose <- read.csv("data/cryopreservation-with-trehalose.csv")
   trehalose <- cleanCPA(trehalose)
   trehalose$TrehaloseConcentration <- cleanTrehalose(trehalose$TrehaloseConcentration)
   trehalose <- improveNames(trehalose)
   tm <- normalizeAndAverageViability(trehalose, also = "TrehaloseConcentration")
   tr <- normalizeAndAverageRecovery(trehalose, also = "TrehaloseConcentration")
   merge(tm, tr)
}

getCryopresMixture <- function() {
   mixture <- read.csv("data/cryopreservation-mixtures.csv")
   mixture$DMSOConcentration <- cleanDMSO(mixture$DMSOConcentration)
   mixture$EGConcentration <- cleanEG(mixture$EGConcentration)
   mixture$TrehaloseConcentration <- cleanTrehalose(mixture$TrehaloseConcentration)
   mixture <- improveNames(mixture)
   
   # calculate RelativeViability and Recovery
   mixture <- mixture %>% 
      group_by(Experiment, CellType) %>% 
      filter(DMSOConcentration == "0", EGConcentration == "0", 
         TrehaloseConcentration == "0") %>% 
     dplyr::summarise(ControlViability = mean(Viability), 
         ControlCellCount = mean(CellCount)) %>% 
      merge(mixture) %>% 
      mutate(RelativeViability = Viability / ControlViability * 100,
         Recovery = CellCount / ControlCellCount * 100) %>% 
      group_by(Experiment, CellType, DMSOConcentration, EGConcentration, TrehaloseConcentration) %>%
     dplyr::summarise(AveragedRelativeViability = mean(RelativeViability), 
         AveragedRecovery = mean(Recovery)) %>% 
      ungroup()
   
   mixture
}

getFormalComparison <- function() {
   data <- read.csv("data/formal-comparison.csv")
   # relative viability and recovery
   data <- data %>% 
      group_by(TissueID, CellType) %>% 
      filter(Condition == "Unfrozen") %>% 
      dplyr::summarise(ControlViability = mean(Viability), 
         ControlCellCount = mean(CellCount)) %>% 
      merge(data, .) %>% 
      mutate(RelativeViability = Viability / ControlViability * 100,
         Recovery = CellCount / ControlCellCount * 100) %>% 
      group_by(TissueID, Condition, CellType) %>%
      dplyr::summarise(AveragedRelativeViability = mean(RelativeViability), 
         AveragedRecovery = mean(Recovery)) %>% 
      ungroup()
   
   # effect size
   data <- data %>% 
      group_by(TissueID, CellType) %>% 
      filter(Condition == "10D") %>% 
      dplyr::summarise(TenDViability = mean(AveragedRelativeViability), 
         TenDRecovery = mean(AveragedRecovery)) %>% 
      merge(data, .) %>% 
      mutate(ViabilityEffectSize = AveragedRelativeViability - TenDViability,
         RecoveryEffectSize = AveragedRecovery - TenDRecovery) %>% 
      ungroup()
   
   improveNames(data)
}

getObj1 <- function() {
   data <- read.csv("data/objective-1.csv")
   data$TissueID <- factor(data$TissueID)
   data$CellType <- factor(data$CellType, levels = c("CD3", "CD14"))
   data
}

getCytobrush <- function() {
   data <- read.csv("data/cytobrushes.csv")
   
   splits <- data  %>% group_by(Sample)  %>% summarise(Splits = n() + 1)
   
   cells <- c("TRecov" = "CD3", "MacroRecov" = "CD14", "NeutroRecov" = "CD66b")
   recoveries <- data %>% 
      mutate(Condition = Method) %>% 
      dplyr::select(Sample, Condition, NeutroRecov, MacroRecov, TRecov) %>% 
      melt(id.vars = c("Sample", "Condition"), variable.name = "CellType", 
         value.name = "Recovery") %>% 
      mutate(CellType = cells[as.character(CellType)]) %>% 
      filter(Condition != "ST")
   
   names(cells) <- c("LiveT", "LiveMacro", "LiveNeutro")
   counts <- data %>% 
      mutate(Condition = Method) %>% 
      dplyr::select(Sample, Condition, LiveNeutro, LiveMacro, LiveT) %>% 
      melt(id.vars = c("Sample", "Condition"), variable.name = "CellType", 
         value.name = "AbsoluteCellNumber") %>% 
      mutate(CellType = cells[as.character(CellType)]) %>% 
      filter(Condition != "ST")
  
   data <- merge(recoveries, counts)
   
   data <- merge(data, splits)
   
   samples <- intersect(data$Sample[data$Condition == "Cocktail"], 
      data$Sample[data$Condition == "DMSO"])
   
   filter(data, Sample %in% samples)
}

getWholeCytobrush <- function() {
   cells <- read.csv("data/cytobrush-whole.csv")
   lookup <- c("Live T cells" = "CD3", "Live Macrophages" = "CD14", 
      "Live Neutrophils" = "CD66b")
   
   cells %>% 
      mutate(BrushNumber = Brush.number, AbsoluteViability = Percent.live, 
         AbsoluteCellNumber = AbsCounts) %>% 
      dplyr::select(Sample, CellType, BrushNumber, Method, AbsoluteViability, 
         AbsoluteCellNumber) %>% 
      filter(CellType != "All live cells") %>% 
      mutate(CellType = lookup[as.character(CellType)], 
         CellType = factor(CellType, levels = lookup))
      
}

getUcsfIcs <- function() {
   extractPercent <- function(cytokine, Cytokines, Percents) {
      cytokine <- paste0(cytokine, "\\+")
      indices <- grepl(pattern = cytokine, Cytokines)
      sum(Percents[indices])
   }
   
   poly <- getUcsfPoly()  %>% 
      mutate(Condition = `Tissue Type`, Stim = Stimulation) %>% 
      group_by(Subject, Stim, Condition, `HIV Status`)
   
   ics <- poly %>% 
      summarise(
         MIP = extractPercent("MIP1b", Cytokines, Percent), 
         CD107a = extractPercent("CD107a", Cytokines, Percent),
         IFNg = extractPercent("IFNg", Cytokines, Percent),
         IL2 = extractPercent("IL2", Cytokines, Percent),
         TNFa = extractPercent("TNFa", Cytokines, Percent)
      ) 

   any <- poly %>% 
      filter(Cytokines == "CD107a-IFNg-IL2-MIP1b-TNFa-") %>% 
      summarise(Any = 100 - Percent)
   
   result <- merge(ics, any)
   
   result <- result %>% 
      reshape2::melt( 
         id.vars = c("Subject", "Condition", "Stim", "HIV Status"), 
         variable.name = "Cytokine", value.name = "Percent")
   
   result$Cytokine <- as.character(result$Cytokine)
   result$Cytokine[result$Cytokine == "MIP1b"] <- "MIP-1b"
   
   result
}

getUcsfPoly <- function() {
   d <- readr::read_csv("data/UCSF-polyfunctionality.csv")
   d <- filter(d, `Cell Type` == "CD8+", 
      `Tissue Type` %in% c("Fresh GALT", "Frozen GALT Suspension"), 
      Stimulation %in% c("SEB", "PMA/Iono", "CEF"), 
      Subject %in% c(1517, 4014, 7226, 7229, 7232, 7236))
    d <- reshape2::melt(d, 
      id.vars = c("Subject", "HIV Status", "Stimulation", "Cell Type", "Tissue Type"), 
      variable.name = "Cytokines", value.name = "Percent")
   d$Cytokines <- as.character(d$Cytokines)
   d$Cytokines <- str_replace(d$Cytokines, "7", "CD107a")
   d$Cytokines <- str_replace(d$Cytokines, "F", "IFNg")
   d$Cytokines <- str_replace(d$Cytokines, "2", "IL2")
   d$Cytokines <- str_replace(d$Cytokines, "M", "MIP1b")
   d$Cytokines <- str_replace(d$Cytokines, "T", "TNFa")
   
   d$Functionality <- str_count(d$Cytokines, "\\+")
   d$`Tissue Type` <- ifelse(d$`Tissue Type` == "Fresh GALT", "Fresh", 
      "Frozen")
   d
}

getObj1CD45 <- function() {
   d <- read.csv("data/objective-1-cd45.csv")
   d$Condition <- ifelse(grepl(pattern = "Unfrozen", x = d$Condition), "Fresh",
      "Frozen")
   d
}

getSinclairRecovery <- function() {
   percents <- read.csv("data/Sinclair_Percents.csv")
   
   percents <- percents %>% 
      melt(id.vars = c("TissueID", "Condition"), value.name = "Percent", 
         variable.name = "CellType") %>% 
      mutate(Percent = Percent * 100)
   
   counts <- read.csv("data/Sinclair_CD45_counts.csv")
   
   d <- merge(counts, percents)
   
   # calculate absolute cell numbers
   d <- d %>% 
      mutate(CellCount = ViableCD45Per4.4Biopsies * Percent / 100)
   
   # calculate recovery
   d <- d %>%    
      group_by(TissueID, CellType) %>% 
      filter(Condition == "Fresh") %>% 
      summarise(ControlCellCount = mean(CellCount)) %>% 
      merge(d, .) %>% 
      mutate(Recovery = CellCount / ControlCellCount * 100)
   
   # rename conditions
   lookup <- c("Seattle" = "6% DMSO\n5% EG\n6% HES", "Fraunhofer I" = "GHRC I", 
      "Fraunhofer II" = "GHRC II", "HANC" = "HANC", 
      "HANC as Fraunhofer" = "Optimal HANC")
   
   d %>% 
      filter(Condition != "Fresh") %>% 
      mutate(Condition = lookup[as.character(Condition)], 
         Condition = factor(Condition, levels = lookup[c(4, 5, 2, 3, 1)])) 
}
