# Supplementary material for: Cryopreservation of Human Mucosal Leukocytes
Source: PLoS One. 2016 May 27;11(5):e0156293. doi: 10.1371/journal.pone.0156293 (PMC4883784; doi:10.1371/journal.pone.0156293)
Supplement: S2 File — Contains the complete R code and raw data needed to reproduce the analyses reported here, as well as generate all figures. (ZIP) [file pone.0156293.s003.zip › Supporting File S4 - Analysis code and data/Supporting File S4 - Analysis code and data/library-all.R]

library(dplyr)
library(stringr)
library(ggplot2)
library(reshape2)
library(Hmisc)
library(lazyeval)
library(pander)
library(multcomp)
library(nlme)
library(gtable)
library(readr)
library(tidyr)
