# Supplementary material for: Cryopreservation of Human Mucosal Leukocytes
Source: PLoS One. 2016 May 27;11(5):e0156293. doi: 10.1371/journal.pone.0156293 (PMC4883784; doi:10.1371/journal.pone.0156293)
Supplement: S2 File — Contains the complete R code and raw data needed to reproduce the analyses reported here, as well as generate all figures. (ZIP) [file pone.0156293.s003.zip › Supporting File S4 - Analysis code and data/Supporting File S4 - Analysis code and data/plotStyles.R]

smallPointSize <- function() 1
pointSize <- function() 2
lineSize <- function() 0.5
thinLineSize <- function() 0.25
halfColumnWidth <- function() 3.25
fullColumnWidth <- function() 7.5
twoPlotsNoLegendWidth <- function() halfColumnWidth() * 0.8
axisLineColor <- function() "gray50"
figHeight <- function() 1.75
relViability <- function() "Relative viability (%)"
cpaConc <- function() "[CPA] (v/v %)"
treConc <- function() "[Trehalose] (w/v %)"

yAxisAllFacets <- function() { 
   annotate("segment", color = axisLineColor(), 
         size = lineSize() * 2,
         x = -Inf, xend = -Inf, y = -Inf, yend = Inf) 
}

xAxisAllFacets <- function() { 
   annotate("segment", color = axisLineColor(), 
      size = lineSize(),
      x = -Inf, xend = Inf, y = -Inf, yend = -Inf)
}

angleXLabels <- function() theme(axis.text.x = element_text(angle = 45, hjust = 1))

theme_pub <- function() {
   theme(
      # backgrounds
      strip.background = element_blank(),
      panel.background = element_blank(),
      legend.key = element_blank(),
      
      # lines
      axis.line = element_line(color = axisLineColor(), size = lineSize()),
      axis.line.y = element_blank(),
      axis.ticks = element_line(color = axisLineColor(), size = lineSize()),
      panel.grid.major = element_line(color = "grey90", size = thinLineSize()),
      panel.grid.minor = element_blank(),
      
      # fonts
      title = element_text(size = 12),
      axis.title = element_text(size = 10),
      strip.text = element_text(size = 10),
      legend.title = element_text(size = 10, face = "plain"),
      legend.text = element_text(size = 8, color = "grey50"),
      axis.text = element_text(size = 8),
      
      # remove whitespace at edges of plots
      plot.margin = grid::unit(c(0, 0, 0, 0), "mm")
   ) 
}

styled_range <- function() {
   stat_summary(fun.data = "mean_cl_normal", geom = "linerange", 
         size = lineSize()) 
}

styled_point <- function() {
   stat_summary(fun.y = "mean", geom = "point", size = pointSize())
}

pairedColumnPlot <- function(p, ylab, ylim = c(0, 100), facet = TRUE) {
   p <- p + 
      geom_point(size = smallPointSize(), color = "grey") +
      geom_line(aes(group = TissueID), size = thinLineSize(), color = "grey") +
      styled_point() + styled_range() +
      theme_pub() + yAxisAllFacets() +
      ylab(ylab) + xlab(NULL) 
   
   if(!is.null(ylim)) {
      p <- p + ylim(ylim)
   }
   
   if(facet) {
      p + facet_grid(~ CellType) 
   } else {
      p
   }
}
