# Supplementary material for: Cryopreservation of Human Mucosal Leukocytes
Source: PLoS One. 2016 May 27;11(5):e0156293. doi: 10.1371/journal.pone.0156293 (PMC4883784; doi:10.1371/journal.pone.0156293)
Supplement: S2 File — Contains the complete R code and raw data needed to reproduce the analyses reported here, as well as generate all figures. (ZIP) [file pone.0156293.s003.zip › Supporting File S4 - Analysis code and data/Supporting File S4 - Analysis code and data/statistics.Rmd]

---
title: "Cryopreservation of human mucosal immune cells: statistics"
output: pdf_document
toc: true
---

```{r, warning=FALSE, message=FALSE, echo=FALSE, results='hide'}
source("source-all.R")
```

\pagebreak

# Validation of novel cryopreservation medium
```{r, warning=FALSE, message=FALSE, echo=FALSE}
# formal validation
d <- getFormalComparison() %>% filter(Condition != "Unfrozen") %>% 
   mutate(Condition = factor(Condition, 
      levels = c("Unfrozen", "DT", "Mix", "10D"))) %>% 
   mutate(ViabilityRelativeTo10D = ViabilityEffectSize, 
      RecoveryRelativeTo10D = RecoveryEffectSize)

# effect size relative to DT
d <- d %>% filter(Condition == "DT") %>% 
   group_by(TissueID, CellType) %>% 
   dplyr::summarize(ViabilityDT = AveragedRelativeViability,
      RecoveryDT = AveragedRecovery) %>% 
   merge(d, .) %>% 
   dplyr::mutate(
      ViabilityRelativeToDT = AveragedRelativeViability - ViabilityDT,
      RecoveryRelativeToDT = AveragedRecovery - RecoveryDT) %>% 
   group_by(CellType, Condition)

# get effect sizes and 95% CI 
tableMaker(d, "AveragedRelativeViability", "Relative viability")
```

```{r, warning=FALSE, message=FALSE, echo=FALSE}

# get effect sizes and 95% CI 
tableMaker(d, "AveragedRecovery", "Recovery")
```

```{r, warning=FALSE, message=FALSE, echo=FALSE}
tableMaker(filter(d, Condition != "10D"), "ViabilityRelativeTo10D", 
      caption = "Viability effect size (percent difference from 10% DMSO)")
 
tableMaker(filter(d, Condition != "10D"), "RecoveryRelativeTo10D", 
      caption = "Recovery effect size (percent difference from 10% DMSO)")
```

\pagebreak

## Repeated measures ANOVAs with Tukey post-test (parametric, paired)
```{r, warning=FALSE, message=FALSE, echo=FALSE}
toAnova <- filter(d, Condition != "Unfrozen") %>% 
   ungroup() %>% 
   dplyr::select(Condition, CellType, AveragedRelativeViability, 
         TissueID, AveragedRecovery) %>% 
   mutate(Condition = factor(Condition), TissueID = factor(TissueID))

lme(AveragedRelativeViability ~ Condition, random = ~ 1 | TissueID / Condition,
      data = cell(toAnova, "CD3")) %>% 
   posthoc() %>% postTable("CD3 viability")

lme(AveragedRelativeViability ~ Condition, random = ~ 1 | TissueID / Condition,
      data = cell(toAnova, "CD14")) %>% 
   posthoc() %>% postTable("CD14 viability")

lme(AveragedRecovery ~ Condition, random = ~ 1 | TissueID / Condition,
      data = cell(toAnova, "CD3")) %>% 
   posthoc() %>% postTable("CD3 recovery")

lme(AveragedRecovery ~ Condition, random = ~ 1 | TissueID / Condition,
      data = cell(toAnova, "CD14")) %>% 
   posthoc() %>% postTable("CD14 recovery")
```

## Correlations
```{r, warning=FALSE, message=FALSE, echo=FALSE}
rSq <- function(x, y) {
   summary(lm(y ~ x))$adj.r.squared
}
coeff <- function(x, y) {
   summary(lm(y ~ x))$coefficient[2,1]
}

pVal <- function(x, y) {
   anova(lm(y ~ x))$`Pr(>F)`[1]
}

d %>% group_by(CellType, Condition) %>% 
   dplyr::summarize("AdjustedR^2" = rSq(AveragedRelativeViability, AveragedRecovery), 
      Coef = coeff(AveragedRelativeViability, AveragedRecovery),
      p = formatP(pVal(AveragedRelativeViability, AveragedRecovery))) %>% 
   pander("Recovery as a function of viability")
```

\pagebreak

# Comparison with published cryopreservation methods

```{r, warning=FALSE, message=FALSE, echo=FALSE}
# warm or cold thaw
data <- getObj1()

tissues <- intersect(data$TissueID[data$Condition == "Seattle slow"], 
   data$TissueID[data$Condition == "Seattle Fraunhofer"])

data <- data %>% 
   filter(Condition %in% c("Seattle Fraunhofer", "Seattle slow")) %>% 
   filter(TissueID %in% tissues) %>%    
   mutate(Condition = ifelse(Condition == "Seattle Fraunhofer", "Proc B", 
      "Proc A")) 

data %>%
   group_by(TissueID, CellType) %>% 
   filter(Condition == "Proc B") %>% 
   mutate(ControlRecovery = Recovery) %>% 
   calculateEffectSize(., data) %>% 
   tableWithCiPN(., "Proc B", "Comparison of cryopreservation procedures. Effect size relative to procedure B")
```

```{r, warning=FALSE, message=FALSE, echo=FALSE}
# hes vs trehalose
data <- getObj1()

data <- data %>% filter(TissueID %in% c(289, 292, 294, 295), 
   Condition %in% c("Seattle Fraunhofer", "Seattle Fraunhofer HES")) %>% 
   mutate(Condition = ifelse(Condition == "Seattle Fraunhofer", "Trehalose", 
      "HES"))

data %>% 
   group_by(TissueID, CellType) %>% 
   filter(Condition == "Trehalose") %>% 
   mutate(ControlRecovery = Recovery) %>% 
   calculateEffectSize(., data) %>% 
   tableWithCiPN(., "Trehalose", 
      "Comparison of 1.2% trehalose and 6% HES. Effect size relative to trehalose")
```

## Comparison with published methods: Viability and recovery
```{r, warning=FALSE, message=FALSE, echo=FALSE}
obj <- getObj1()

tissues <- c(292, 294, 295, 297, 298, 300)

obj <- obj %>% 
   filter(TissueID %in% tissues, Condition %in% c("Seattle Fraunhofer HES", 
      "Fraunhofer I", "Fraunhofer II", "HANC")) %>% 
   mutate(Condition = as.character(Condition))

obj$Condition[obj$Condition == "Seattle Fraunhofer HES"] <- "Seattle"
obj$Condition[obj$Condition == "Fraunhofer II"] <- "GHRC II"
obj$Condition[obj$Condition == "Fraunhofer I"] <- "GHRC I"

tableMaker(group_by(obj, CellType, Condition), "AbsoluteViability", "Absolute viability")

tableMaker(group_by(obj, CellType, Condition), "Recovery", "Recovery")
```

\pagebreak

## Comparison with published methods: Repeated measures ANOVA with Tukey post-test
```{r, warning=FALSE, message=FALSE, echo=FALSE}
toAnova <- obj %>% 
   ungroup() %>% 
   dplyr::select(Condition, CellType, AbsoluteViability, TissueID, Recovery) %>% 
   mutate(Condition = factor(Condition), TissueID = factor(TissueID))

lme(AbsoluteViability ~ Condition, random = ~ 1 | TissueID / Condition,
      data = cell(toAnova, "CD3")) %>% 
   posthoc() %>% postTable("CD3 viability")

lme(AbsoluteViability ~ Condition, random = ~ 1 | TissueID / Condition,
      data = cell(toAnova, "CD14")) %>% 
   posthoc() %>% postTable("CD14 viability")

lme(Recovery ~ Condition, random = ~ 1 | TissueID / Condition,
      data = cell(toAnova, "CD3")) %>% 
   posthoc() %>% postTable("CD3 recovery")

lme(Recovery ~ Condition, random = ~ 1 | TissueID / Condition,
      data = cell(toAnova, "CD14")) %>% 
   posthoc() %>% postTable("CD14 recovery")
```


```{r, warning=FALSE, message=FALSE, echo=FALSE}
# FBS vs 12.5% BSA in RPMI
data <- getObj1()

data <- data %>% filter(TissueID %in% c(297, 298, 300, 302, 304, 306, 308, 309, 313), 
   Condition %in% c("Seattle Fraunhofer HES BSA", "Seattle Fraunhofer HES")) %>% 
   mutate(Condition = ifelse(Condition == "Seattle Fraunhofer HES", "FBS", 
      "BSA-RPMI"))

data %>% 
   group_by(TissueID, CellType) %>% 
   filter(Condition == "FBS") %>% 
   mutate(ControlRecovery = Recovery) %>% 
   calculateEffectSize(., data) %>% 
   tableWithCiPN(., "FBS", 
      "Comparison of cryopreservation in FBS or 12.5% BSA in RPMI, both with 6% DMSO, 5% EG, and 6% HES. Effect size relative to FBS")
```

\pagebreak

# Optimal processing
## Which steps matter? 
```{r, warning=FALSE, message=FALSE, echo=FALSE}
hancs <- getObj1()
tissues <- unique(hancs$TissueID[hancs$Condition == "HANC A"])

lookup <- c("HANC" = "HANC",
   "HANC A" = "15 mL tube",
   "HANC B" = "Slow addition",
   "HANC C" = "1 wash", 
   "HANC D" = "No benzonase")

hancs <- hancs %>% filter(Condition %in% 
      c("HANC", "HANC A", "HANC B", "HANC C", "HANC D")) %>% 
   filter(TissueID %in% tissues) %>% 
   mutate(Condition = lookup[as.character(Condition)], Condition = factor(Condition, 
      levels = lookup[c(1, 3, 5, 2, 4)]))

hancs <- group_by(hancs, CellType, Condition)

tableMaker(hancs, "AbsoluteViability", "Absolute viability")

tableMaker(hancs, "Recovery", "Average recovery")

tableMaker(filter(hancs, Condition != "HANC"), "subtractedHANCViability", "Viability relative to HANC")
```

\pagebreak

```{r, warning=FALSE, message=FALSE, echo=FALSE}
tableMaker(filter(hancs, Condition != "HANC"), "subtractedHANCRecovery", "Recovery relative to HANC")

lme(AbsoluteViability ~ Condition, random = ~ 1 | TissueID / Condition,
      data = cell(hancs, "CD3")) %>% 
   posthoc() %>% postTable("CD3 viability")

lme(AbsoluteViability ~ Condition, random = ~ 1 | TissueID / Condition,
      data = cell(hancs, "CD14")) %>% 
   posthoc() %>% postTable("CD14 viability")
```

\pagebreak

```{r, warning=FALSE, message=FALSE, echo=FALSE}
lme(Recovery ~ Condition, random = ~ 1 | TissueID / Condition,
      data = cell(hancs, "CD3")) %>% 
   posthoc() %>% postTable("CD3 recovery")

lme(Recovery ~ Condition, random = ~ 1 | TissueID / Condition,
      data = cell(hancs, "CD14")) %>% 
   posthoc() %>% postTable("CD14 recovery")
```

## HANC rescue: viability, recovery, and effect sizes
```{r, warning=FALSE, message=FALSE, echo=FALSE}
optimal <- getObj1()
tissues <- unique(optimal$TissueID[optimal$Condition == "HANC as Fraunhofer"])

optimal <- optimal %>% 
   filter(TissueID %in% tissues, 
      Condition %in% c("Seattle Fraunhofer HES", "Fraunhofer I", "Fraunhofer II",
         "HANC", "HANC as Fraunhofer")) %>% 
   mutate(Condition = as.character(Condition))

optimal$Condition[optimal$Condition == "Seattle Fraunhofer HES"] <- "Seattle"
optimal$Condition[optimal$Condition == "Fraunhofer II"] <- "Frau II"
optimal$Condition[optimal$Condition == "Fraunhofer I"] <- "Frau I"
optimal$Condition[optimal$Condition == "HANC as Fraunhofer"] <- "Opt HANC"

optimal <- group_by(optimal, CellType, Condition) 
tableMaker(optimal, "AbsoluteViability", "Absolute viability")

tableMaker(optimal, "Recovery", "Average recovery")

tableMaker(optimal, "subtractedHANCViability", "Viability relative to HANC")

tableMaker(optimal, "subtractedHANCRecovery", "Recovery relative to HANC")
```

\pagebreak

```{r, warning=FALSE, message=FALSE, echo=FALSE}
# anovas
toAnova <- optimal %>% 
   ungroup() %>% 
   dplyr::select(Condition, CellType, AbsoluteViability, TissueID, Recovery) %>% 
   mutate(Condition = factor(Condition), TissueID = factor(TissueID))

lme(AbsoluteViability ~ Condition, random = ~ 1 | TissueID / Condition,
      data = cell(toAnova, "CD3")) %>% 
   posthoc() %>% postTable("CD3 viability")

lme(AbsoluteViability ~ Condition, random = ~ 1 | TissueID / Condition,
      data = cell(toAnova, "CD14")) %>% 
   posthoc() %>% postTable("CD14 viability")

lme(Recovery ~ Condition, random = ~ 1 | TissueID / Condition,
      data = cell(toAnova, "CD3")) %>% 
   posthoc() %>% postTable("CD3 recovery")

lme(Recovery ~ Condition, random = ~ 1 | TissueID / Condition,
      data = cell(toAnova, "CD14")) %>% 
   posthoc() %>% postTable("CD14 recovery")

```

```{r, warning=FALSE, message=FALSE, echo=FALSE}
# CD45 percentage
d <- getObj1CD45() %>% 
   group_by(TissueID, Condition) %>% 
   summarise(PercentCD45 = mean(PercentCD45)) %>% 
   # rename "Recovery" to work with functions
   mutate(Recovery = PercentCD45) %>% 
   mutate(CellType = "CD45")

tableMaker(group_by(d, Condition, CellType), "PercentCD45", "Percent of scatter gated events that are live CD45+")


d %>% 
   group_by(TissueID) %>% 
   mutate(CellType = "CD45") %>% 
   filter(Condition == "Fresh") %>% 
   mutate(ControlRecovery = Recovery) %>% 
   calculateEffectSize(., d) %>% 
   tableWithCiPN(., "Fresh", 
      "Percent of scatter gated events that are live CD45+. Difference in percentage from fresh")
```


\pagebreak

# Cryopreservation of endocervical cytobrushes
```{r, warning=FALSE, message=FALSE, echo=FALSE}
cb <- getCytobrush()

cb <- cb %>% 
   mutate(CellType = factor(CellType, levels = c("CD3", "CD14", "CD66b"))) %>% 
   group_by(Sample, CellType) %>% 
   filter(Condition == "DMSO") %>% 
   # rename to work with calculateEffectSize()
   mutate(ControlRecovery = Recovery, TissueID = Sample) %>% 
   calculateEffectSize(., cb)

tableMaker(group_by(cb, CellType, Condition), "Recovery", "Average recovery")
```

```{r, warning=FALSE, message=FALSE, echo=FALSE}
tableWithCiPN(cb, "DMSO", "Effect size relative to 10% DMSO")
```

```{r, warning=FALSE, message=FALSE, echo=FALSE}
cb <- getCytobrush() %>% 
   group_by(Sample, CellType, Condition) %>% 
   mutate(TissueID = Sample, AbsoluteCellNumber = log10(AbsoluteCellNumber * Splits))

tableMaker(group_by(cb, CellType, Condition), "AbsoluteCellNumber", 
   "Number of live cells (log10, if whole sample had been treated this way)")
```

# Cryopreservation of whole cytobrushes
```{r, warning=FALSE, message=FALSE, echo=FALSE}
cb <- getWholeCytobrush()

cb <- cb %>% 
   group_by(Sample, CellType) %>% 
   mutate(Condition = Method, TissueID = Sample) %>% 
   mutate(logNumber = log10(AbsoluteCellNumber))

tableMaker(group_by(cb, CellType, Condition), "logNumber", 
   "Number of live cells (log10)")

cb %>%
   filter(Method == "Isolated cells") %>% 
   mutate(ControlRecovery = logNumber) %>% 
   dplyr::select(Sample, CellType, ControlRecovery) %>% 
   merge(cb) %>% 
   mutate(Recovery = logNumber, EffectSize = Recovery - ControlRecovery) %>%  
   tableWithCiPN("Isolated cells", 
      "Difference in cell numbers (log10) relative to isolated cells")
```

```{r, warning=FALSE, message=FALSE, echo=FALSE}
tableMaker(group_by(cb, CellType, Condition), "AbsoluteViability", 
   "Viability")

cb %>%
   filter(Method == "Isolated cells") %>% 
   mutate(ControlRecovery = AbsoluteViability) %>% 
   dplyr::select(Sample, CellType, ControlRecovery) %>% 
   merge(cb) %>% 
   mutate(Recovery = AbsoluteViability, EffectSize = Recovery - ControlRecovery) %>%    tableWithCiPN("Isolated cells", "Absolute viability relative to isolated cells")
```

\pagebreak

# Cryopreservation of colorectal immune cells
```{r, warning=FALSE, message=FALSE, echo=FALSE}
sinclair <- getSinclairRecovery() %>% 
   mutate(Condition = str_replace_all(Condition, "\n", " ")) %>% 
   group_by(CellType, Condition)

tableMaker(sinclair, "Recovery", "Average recovery")
```

```{r, warning=FALSE, message=FALSE, echo=FALSE}
# anovas
toAnova <- sinclair %>% 
   ungroup() %>% 
   dplyr::select(Condition, CellType, TissueID, Recovery) %>% 
   mutate(Condition = factor(Condition), TissueID = factor(TissueID))

lme(Recovery ~ Condition, random = ~ 1 | TissueID / Condition,
      data = cell(toAnova, "CD3")) %>% 
   posthoc() %>% postTable("CD3 recovery")

lme(Recovery ~ Condition, random = ~ 1 | TissueID / Condition,
      data = cell(toAnova, "CD13")) %>% 
   posthoc() %>% postTable("CD13 recovery")
```

```{r, warning=FALSE, message=FALSE, echo=FALSE}
ics <- getUcsfIcs() %>% 
   filter(!(Subject %in% c(7221, 7234))) %>% 
   mutate(Cytokine = ifelse(Cytokine == "Total", "Any", Cytokine))

ics %>% 
   filter(Condition == "Fresh") %>% 
   mutate(ControlPercent = Percent) %>% 
   dplyr::select(Subject, Stim, Cytokine, ControlPercent) %>% 
   merge(., ics) %>% 
   mutate(EffectSize = Percent - ControlPercent) %>% 
   group_by(Stim, Cytokine) %>% 
   filter(Condition != "Fresh") %>% 
         dplyr::summarize(
         Mean = mean(EffectSize), 
         low = smean.cl.normal(EffectSize)[2],
         high = smean.cl.normal(EffectSize)[3], 
         p = t.test(Percent, ControlPercent, paired = TRUE)[[3]],
         n = n()) %>% 
      ciColumn() %>% 
      dplyr::select(Stim, Cytokine, Mean, `95% CI`, p, n) %>% 
      pander("Change in cytokine production relative to fresh, paired t-test")
```
