# Supplementary material for: Cryopreservation of Human Mucosal Leukocytes
Source: PLoS One. 2016 May 27;11(5):e0156293. doi: 10.1371/journal.pone.0156293 (PMC4883784; doi:10.1371/journal.pone.0156293)
Supplement: S2 File — Contains the complete R code and raw data needed to reproduce the analyses reported here, as well as generate all figures. (ZIP) [file pone.0156293.s003.zip › Supporting File S4 - Analysis code and data/Supporting File S4 - Analysis code and data/utils.R]

normalizeAndAverageViability <- function(data, also = NULL) {
   data <- data %>% 
      group_by(Experiment, CellType) %>% 
      filter(CPA == "Control") %>% 
      dplyr::summarise(ControlViability = mean(Viability)) %>% 
      merge(data) %>% 
      mutate(RelativeViability = Viability / ControlViability * 100) %>% 
      group_by(Experiment, CellType, CPA, Concentration)
   if (!is.null(also)) {
      data <- group_by_(data, as.symbol(also), add = TRUE)
   }
   data %>% 
      dplyr::summarise(AveragedRelativeViability = mean(RelativeViability)) %>% 
      ungroup()
}

normalizeAndAverageRecovery <- function(data, also = NULL) {
   data <- data %>% 
      group_by(Experiment, CellType) %>% 
      filter(CPA == "Control") %>% 
      summarise(ControlCellCount = mean(CellCount)) %>% 
      merge(data) %>% 
      mutate(Recovery = CellCount / ControlCellCount * 100) %>% 
      group_by(Experiment, CellType, CPA, Concentration)
   if (!is.null(also)) {
      data <- group_by_(data, as.symbol(also), add = TRUE)
   }
   data %>% 
      summarise(AveragedRecovery = mean(Recovery)) %>% 
      ungroup()
}

improveNames <- function(data) {
   if("Experiment" %in% colnames(data)) {
      data <- mutate(data, 
         Experiment = factor(paste("Experiment", Experiment), 
            levels = paste("Experiment", 1:25)))
   } 
   if("CellType" %in% colnames(data)) {
      data <- mutate(data, 
         CellType = factor(CellType, levels = c("CD3", "CD14")))
   }
   data
}
